# Supplementary material for: Surveillance and Molecular Characterization of SARS-CoV-2 Infection in Non-Human Hosts in Gujarat, India
Source: Int J Environ Res Public Health. 2022 Nov 3;19(21):14391. doi: 10.3390/ijerph192114391 (PMC9657030; doi:10.3390/ijerph192114391)
Supplement: Supplementary file 1 [file ijerph-19-14391-s001.zip]

Archive with 1 entries (1 files):
- ijerph-1921097-supplementary.xlsx
