# Supplementary material for: Surveillance and Molecular Characterization of SARS-CoV-2 Infection in Non-Human Hosts in Gujarat, India
Source: Int J Environ Res Public Health. 2022 Nov 3;19(21):14391. doi: 10.3390/ijerph192114391 (PMC9657030; doi:10.3390/ijerph192114391)
Supplement: Supplementary file 1 [file ijerph-19-14391-s001.zip › ijerph-1921097-supplementary.xlsx]

## Sheet: Phylo
Supplementary Table S1. Details of the SARS-CoV-2 genomes analysed in the phylogenetic tree.
Strain	GISAID Accession	Date of Sample collection	Region	Country	Division	Location	Length	Host	Age	Gender	Pangolin_lineage	GISAID_clade	Originating_lab	Submitting_lab	Authors	Date of Submission
ON248600.1-SARS-CoV-2/Canine/IND/A4N_Dog_Gujarat_India/2021	Not Available	2021-05-26	Asia	India	Gujarat	Ahmedabad	India	Canis lupus familiaris	unknown	unknown	B.1.617.2	GRA	Kamdhenu University	Gujarat Biotechnology Research Centre	Kumar,D., Vora,D., Antiya,S.P., Patel,S., Sharma,K., Pandit,R., Suthar,V.S., Joshi,M., Joshi,C.G. and Patel,A.C.	2022-04-18
hCoV-19/India/GJ-GBRC743/2021	EPI_ISL_2405143	2021-05-03	Asia	India	Gujarat	Ahmedabad	29789	Human	73	Male	B.1.617.2	GK	BJ Medical College and Civil Hospital, Ahmedabad	Gujarat Biotechnology Research Centre	Zarna Patel,Nitin Savaliya,Dinesh Kumar,Twinkle Soni,Sonal Sharma ,Zuber Saiyed,Ramesh Pandit,Janvi Raval,Pranay Shah,Umang Mishra,Nitesh Shah,Chaitanya Joshi,Madhvi Joshi	2021-06-04
hCoV-19/India/GJ-GBRC775/2021	EPI_ISL_2543899	2021-05-11	Asia	India	Gujarat	Ahmedabad	29789	Human	82	Female	B.1.617.2	GK	Sterling Hospital, Memnagar, Ahmedabad	Gujarat Biotechnology Research Centre	Atulbhai Patel, Sonal Sharma ,Zuber Saiyed,Ramesh Pandit,Janvi Raval,Zarna Patel,Nitin Savaliya,Dinesh Kumar,Twinkle Soni,Umang Mishra,Nitesh Shah,Chaitanya Joshi,Madhvi Joshi	2021-06-15
hCoV-19/India/GJ-GBRC776/2021	EPI_ISL_2543900	2021-05-15	Asia	India	Gujarat	Ahmedabad	29789	Human	34	Female	B.1.617.2	GK	N.H.L Municipal Medical College, Ahmedabad	Gujarat Biotechnology Research Centre	Zuber Saiyed,Ramesh Pandit,Janvi Raval,Zarna Patel,Nitin Savaliya,Dinesh Kumar,Twinkle Soni,Sonal Sharma ,Jayshri Pethani,Umang Mishra,Nitesh Shah,Chaitanya Joshi,Madhvi Joshi	2021-06-15
hCoV-19/India/GJ-GBRC777/2021	EPI_ISL_2543901	2021-05-14	Asia	India	Gujarat	Ahmedabad	29789	Human	31	Male	B.1.617.2	GK	N.H.L Municipal Medical College, Ahmedabad	Gujarat Biotechnology Research Centre	Ramesh Pandit,Janvi Raval,Zarna Patel,Nitin Savaliya,Dinesh Kumar,Twinkle Soni,Sonal Sharma ,Zuber Saiyed,Jayshri Pethani,Umang Mishra,Nitesh Shah,Chaitanya Joshi,Madhvi Joshi	2021-06-15
hCoV-19/India/GJ-GBRC778/2021	EPI_ISL_2543902	2021-05-08	Asia	India	Gujarat	Ahmedabad	29789	Human	42	Female	B.1.617.2	GK	N.H.L Municipal Medical College, Ahmedabad	Gujarat Biotechnology Research Centre	Janvi Raval,Zarna Patel,Nitin Savaliya,Dinesh Kumar,Twinkle Soni,Sonal Sharma ,Zuber Saiyed,Ramesh Pandit,Jayshri Pethani,Umang Mishra,Nitesh Shah,Chaitanya Joshi,Madhvi Joshi	2021-06-15
hCoV-19/India/GJ-GBRC779/2021	EPI_ISL_2543903	2021-05-09	Asia	India	Gujarat	Ahmedabad	29789	Human	58	Male	B.1.617.2	GK	N.H.L Municipal Medical College, Ahmedabad	Gujarat Biotechnology Research Centre	Zarna Patel,Nitin Savaliya,Dinesh Kumar,Twinkle Soni,Sonal Sharma ,Zuber Saiyed,Ramesh Pandit,Janvi Raval,Jayshri Pethani,Umang Mishra,Nitesh Shah,Chaitanya Joshi,Madhvi Joshi	2021-06-15
hCoV-19/India/GJ-GBRC780/2021	EPI_ISL_2543904	2021-05-12	Asia	India	Gujarat	Ahmedabad	29789	Human	52	Female	B.1.617.2	GK	N.H.L Municipal Medical College, Ahmedabad	Gujarat Biotechnology Research Centre	Nitin Savaliya,Dinesh Kumar,Twinkle Soni,Sonal Sharma ,Zuber Saiyed,Ramesh Pandit,Janvi Raval,Zarna Patel,Jayshri Pethani,Umang Mishra,Nitesh Shah,Chaitanya Joshi,Madhvi Joshi	2021-06-15
hCoV-19/India/GJ-GBRC781/2021	EPI_ISL_2543905	2021-05-11	Asia	India	Gujarat	Ahmedabad	29789	Human	33	Female	B.1.617.2	GK	N.H.L Municipal Medical College, Ahmedabad	Gujarat Biotechnology Research Centre	Dinesh Kumar,Twinkle Soni,Sonal Sharma ,Zuber Saiyed,Ramesh Pandit,Janvi Raval,Zarna Patel,Nitin Savaliya,Jayshri Pethani,Umang Mishra,Nitesh Shah,Chaitanya Joshi,Madhvi Joshi	2021-06-15
hCoV-19/India/GJ-GBRC782a/2021	EPI_ISL_2543906	2021-05-12	Asia	India	Gujarat	Ahmedabad	29789	Human	23	Male	B.1.617.2	GK	N.H.L Municipal Medical College, Ahmedabad	Gujarat Biotechnology Research Centre	Twinkle Soni,Sonal Sharma ,Zuber Saiyed,Ramesh Pandit,Janvi Raval,Zarna Patel,Nitin Savaliya,Dinesh Kumar,Jayshri Pethani,Umang Mishra,Nitesh Shah,Chaitanya Joshi,Madhvi Joshi	2021-06-15
hCoV-19/India/GJ-GBRC782b/2021	EPI_ISL_2543907	2021-05-12	Asia	India	Gujarat	Ahmedabad	29789	Human	23	Male	B.1.617.2	GK	N.H.L Municipal Medical College, Ahmedabad	Gujarat Biotechnology Research Centre	Sonal Sharma ,Zuber Saiyed,Ramesh Pandit,Janvi Raval,Zarna Patel,Nitin Savaliya,Dinesh Kumar,Twinkle Soni,Jayshri Pethani,Umang Mishra,Nitesh Shah,Chaitanya Joshi,Madhvi Joshi	2021-06-15
hCoV-19/India/GJ-GBRC783/2021	EPI_ISL_2543908	2021-05-15	Asia	India	Gujarat	Ahmedabad	29789	Human	40	Female	B.1.617.2	GK	N.H.L Municipal Medical College, Ahmedabad	Gujarat Biotechnology Research Centre	Zuber Saiyed,Ramesh Pandit,Janvi Raval,Zarna Patel,Nitin Savaliya,Dinesh Kumar,Twinkle Soni,Sonal Sharma ,Jayshri Pethani,Umang Mishra,Nitesh Shah,Chaitanya Joshi,Madhvi Joshi	2021-06-15
hCoV-19/India/GJ-GBRC784/2021	EPI_ISL_2543909	2021-05-09	Asia	India	Gujarat	Ahmedabad	29789	Human	3	Female	B.1.617.2	GK	N.H.L Municipal Medical College, Ahmedabad	Gujarat Biotechnology Research Centre	Ramesh Pandit,Janvi Raval,Zarna Patel,Nitin Savaliya,Dinesh Kumar,Twinkle Soni,Sonal Sharma ,Zuber Saiyed,Jayshri Pethani,Umang Mishra,Nitesh Shah,Chaitanya Joshi,Madhvi Joshi	2021-06-15
hCoV-19/India/GJ-GBRC785/2021	EPI_ISL_2543910	2021-05-10	Asia	India	Gujarat	Ahmedabad	29789	Human	27	Female	B.1.617.2	GK	N.H.L Municipal Medical College, Ahmedabad	Gujarat Biotechnology Research Centre	Janvi Raval,Zarna Patel,Nitin Savaliya,Dinesh Kumar,Twinkle Soni,Sonal Sharma ,Zuber Saiyed,Ramesh Pandit,Jayshri Pethani,Umang Mishra,Nitesh Shah,Chaitanya Joshi,Madhvi Joshi	2021-06-15
hCoV-19/India/GJ-GBRC786/2021	EPI_ISL_2543911	2021-05-15	Asia	India	Gujarat	Ahmedabad	29780	Human	34	Male	B.1.617.2	GK	N.H.L Municipal Medical College, Ahmedabad	Gujarat Biotechnology Research Centre	Zarna Patel,Nitin Savaliya,Dinesh Kumar,Twinkle Soni,Sonal Sharma ,Zuber Saiyed,Ramesh Pandit,Janvi Raval,Jayshri Pethani,Umang Mishra,Nitesh Shah,Chaitanya Joshi,Madhvi Joshi	2021-06-15
hCoV-19/India/GJ-GBRC787/2021	EPI_ISL_2543912	2021-05-15	Asia	India	Gujarat	Ahmedabad	29789	Human	4	Female	B.1.617.2	GK	N.H.L Municipal Medical College, Ahmedabad	Gujarat Biotechnology Research Centre	Nitin Savaliya,Dinesh Kumar,Twinkle Soni,Sonal Sharma ,Zuber Saiyed,Ramesh Pandit,Janvi Raval,Zarna Patel,Jayshri Pethani,Umang Mishra,Nitesh Shah,Chaitanya Joshi,Madhvi Joshi	2021-06-15
hCoV-19/India/GJ-GBRC788/2021	EPI_ISL_2543913	2021-05-14	Asia	India	Gujarat	Ahmedabad	29789	Human	37	Female	B.1.617.2	GK	N.H.L Municipal Medical College, Ahmedabad	Gujarat Biotechnology Research Centre	Dinesh Kumar,Twinkle Soni,Sonal Sharma ,Zuber Saiyed,Ramesh Pandit,Janvi Raval,Zarna Patel,Nitin Savaliya,Jayshri Pethani,Umang Mishra,Nitesh Shah,Chaitanya Joshi,Madhvi Joshi	2021-06-15
hCoV-19/India/GJ-GBRC789/2021	EPI_ISL_2543914	2021-05-15	Asia	India	Gujarat	Ahmedabad	29789	Human	28	Female	B.1.617.2	GK	N.H.L Municipal Medical College, Ahmedabad	Gujarat Biotechnology Research Centre	Twinkle Soni,Sonal Sharma ,Zuber Saiyed,Ramesh Pandit,Janvi Raval,Zarna Patel,Nitin Savaliya,Dinesh Kumar,Jayshri Pethani,Umang Mishra,Nitesh Shah,Chaitanya Joshi,Madhvi Joshi	2021-06-15
hCoV-19/India/GJ-GBRC790/2021	EPI_ISL_2543915	2021-05-09	Asia	India	Gujarat	Ahmedabad	29789	Human	71	Male	B.1.617.2	GK	N.H.L Municipal Medical College, Ahmedabad	Gujarat Biotechnology Research Centre	Sonal Sharma ,Zuber Saiyed,Ramesh Pandit,Janvi Raval,Zarna Patel,Nitin Savaliya,Dinesh Kumar,Twinkle Soni,Jayshri Pethani,Umang Mishra,Nitesh Shah,Chaitanya Joshi,Madhvi Joshi	2021-06-15
hCoV-19/India/GJ-GBRC798/2021	EPI_ISL_2544822	2021-05-09	Asia	India	Gujarat	Ahmedabad	29789	Human	31	Male	B.1.617.2	GK	N.H.L Municipal Medical College, Ahmedabad	Gujarat Biotechnology Research Centre	Janvi Raval,Zarna Patel,Nitin Savaliya,Dinesh Kumar,Twinkle Soni,Sonal Sharma ,Zuber Saiyed,Ramesh Pandit,Jayshri Pethani,Umang Mishra,Nitesh Shah,Chaitanya Joshi,Madhvi Joshi	2021-06-15
hCoV-19/India/GJ-GBRC802/2021	EPI_ISL_2544826	2021-05-08	Asia	India	Gujarat	Ahmedabad	29789	Human	24	Female	B.1.617.2	GK	GMERS Government Medical College (GMC), Gotri	Gujarat Biotechnology Research Centre	Twinkle Soni,Sonal Sharma ,Zuber Saiyed,Ramesh Pandit,Janvi Raval,Zarna Patel,Nitin Savaliya,Dinesh Kumar,Bithika Duttaroy,Umang Mishra,Nitesh Shah,Chaitanya Joshi,Madhvi Joshi	2021-06-15
hCoV-19/India/GJ-ICMR-NIV-INSACOG-GSEQ-3952/2021	EPI_ISL_2547225	2021-05-25	Asia	India	Gujarat	Ahmedabad	29789	Human	38	Male	B.1.617.2	GK	ICMR-National Institute of Virology - INSACOG	NIV Influenza	Potdar, Varsha on behalf of National Influenza Centre, NIV, Pune	2021-06-16
hCoV-19/India/GJ-ICMR-NIV-INSACOG-GSEQ-3953/2021	EPI_ISL_2547226	2021-05-25	Asia	India	Gujarat	Ahmedabad	29786	Human	20	Female	B.1.617.2	GK	ICMR-National Institute of Virology - INSACOG	NIV Influenza	Potdar, Varsha on behalf of National Influenza Centre, NIV, Pune	2021-06-16
hCoV-19/India/GJ-ICMR-NIV-INSACOG-GSEQ-3954/2021	EPI_ISL_2547227	2021-05-25	Asia	India	Gujarat	Ahmedabad	29789	Human	35	Female	AY.122	GK	ICMR-National Institute of Virology - INSACOG	NIV Influenza	Potdar, Varsha on behalf of National Influenza Centre, NIV, Pune	2021-06-16
hCoV-19/India/GJ-ICMR-NIV-INSACOG-GSEQ-3955/2021	EPI_ISL_2547228	2021-05-27	Asia	India	Gujarat	Ahmedabad	29789	Human	30	Male	B.1.617.2	GK	ICMR-National Institute of Virology - INSACOG	NIV Influenza	Potdar, Varsha on behalf of National Influenza Centre, NIV, Pune	2021-06-16
hCoV-19/India/GJ-ICMR-NIV-INSACOG-GSEQ-3958/2021	EPI_ISL_2547229	2021-05-22	Asia	India	Gujarat	Ahmedabad	29789	Human	45	Female	B.1.617.2	GK	ICMR-National Institute of Virology - INSACOG	NIV Influenza	Potdar, Varsha on behalf of National Influenza Centre, NIV, Pune	2021-06-16
hCoV-19/India/GJ-ICMR-NIV-INSACOG-GSEQ-3961/2021	EPI_ISL_2547231	2021-05-20	Asia	India	Gujarat	Ahmedabad	29788	Human	44	Male	AY.122	GK	ICMR-National Institute of Virology - INSACOG	NIV Influenza	Potdar, Varsha on behalf of National Influenza Centre, NIV, Pune	2021-06-16
hCoV-19/India/GJ-ICMR-NIV-INSACOG-GSEQ-3962/2021	EPI_ISL_2547232	2021-05-20	Asia	India	Gujarat	Ahmedabad	29789	Human	46	Female	B.1.617.2	GK	ICMR-National Institute of Virology - INSACOG	NIV Influenza	Potdar, Varsha on behalf of National Influenza Centre, NIV, Pune	2021-06-16
hCoV-19/India/GJ-ICMR-NIV-INSACOG-GSEQ-3963/2021	EPI_ISL_2547233	2021-05-19	Asia	India	Gujarat	Ahmedabad	29789	Human	32	Male	B.1.617.2	GK	ICMR-National Institute of Virology - INSACOG	NIV Influenza	Potdar, Varsha on behalf of National Influenza Centre, NIV, Pune	2021-06-16
hCoV-19/India/GJ-ICMR-NIV-INSACOG-GSEQ-3964/2021	EPI_ISL_2547234	2021-05-19	Asia	India	Gujarat	Ahmedabad	29789	Human	35	Male	AY.122	GK	ICMR-National Institute of Virology - INSACOG	NIV Influenza	Potdar, Varsha on behalf of National Influenza Centre, NIV, Pune	2021-06-16
hCoV-19/India/GJ-ICMR-NIV-INSACOG-GSEQ-3966/2021	EPI_ISL_2547236	2021-05-19	Asia	India	Gujarat	Ahmedabad	29789	Human	21	Male	B.1.617.2	GK	ICMR-National Institute of Virology - INSACOG	NIV Influenza	Potdar, Varsha on behalf of National Influenza Centre, NIV, Pune	2021-06-16
hCoV-19/India/GJ-ICMR-NIV-INSACOG-GSEQ-3983/2021	EPI_ISL_2547247	2021-05-21	Asia	India	Gujarat	Ahmedabad	29789	Human	48	Female	AY.122	GK	ICMR-National Institute of Virology - INSACOG	NIV Influenza	Potdar, Varsha on behalf of National Influenza Centre, NIV, Pune	2021-06-16
hCoV-19/India/GJ-ICMR-NIV-INSACOG-GSEQ-3984/2021	EPI_ISL_2547248	2021-05-21	Asia	India	Gujarat	Ahmedabad	29789	Human	49	Male	B.1.617.2	GK	ICMR-National Institute of Virology - INSACOG	NIV Influenza	Potdar, Varsha on behalf of National Influenza Centre, NIV, Pune	2021-06-16
hCoV-19/India/GJ-ICMR-NIV-INSACOG-GSEQ-3985/2021	EPI_ISL_2547249	2021-05-23	Asia	India	Gujarat	Ahmedabad	29789	Human	44	Male	AY.122	GK	ICMR-National Institute of Virology - INSACOG	NIV Influenza	Potdar, Varsha on behalf of National Influenza Centre, NIV, Pune	2021-06-16
hCoV-19/India/GJ-ICMR-NIV-INSACOG-GSEQ-3990/2021	EPI_ISL_2547252	2021-05-20	Asia	India	Gujarat	Ahmedabad	29789	Human	79	Male	B.1.617.2	GK	ICMR-National Institute of Virology - INSACOG	NIV Influenza	Potdar, Varsha on behalf of National Influenza Centre, NIV, Pune	2021-06-16
hCoV-19/India/GJ-ICMR-NIV-INSACOG-GSEQ-3991/2021	EPI_ISL_2547253	2021-05-20	Asia	India	Gujarat	Ahmedabad	29789	Human	23	Male	AY.122	GK	ICMR-National Institute of Virology - INSACOG	NIV Influenza	Potdar, Varsha on behalf of National Influenza Centre, NIV, Pune	2021-06-16
hCoV-19/India/GJ-ICMR-NIV-INSACOG-GSEQ-3993/2021	EPI_ISL_2547254	2021-05-12	Asia	India	Gujarat	Ahmedabad	29789	Human	55	Male	B.1.617.2	GK	ICMR-National Institute of Virology - INSACOG	NIV Influenza	Potdar, Varsha on behalf of National Influenza Centre, NIV, Pune	2021-06-16
hCoV-19/India/GJ-ICMR-NIV-INSACOG-GSEQ-4282/2021	EPI_ISL_2965963	2021-05-31	Asia	India	Gujarat	Ahmedabad	29785	Human	32	Male	B.1.617.2	GK	ICMR-National Institute of Virology - INSACOG	NIV Influenza	Potdar, Varsha on behalf of National Influenza Centre, NIV, Pune	2021-07-15
hCoV-19/India/GJ-ICMR-NIV-INSACOG-GSEQ-4284/2021	EPI_ISL_2965964	2021-05-31	Asia	India	Gujarat	Ahmedabad	29785	Human	38	Male	B.1.617.2	GK	ICMR-National Institute of Virology - INSACOG	NIV Influenza	Potdar, Varsha on behalf of National Influenza Centre, NIV, Pune	2021-07-15
hCoV-19/India/GJ-ICMR-NIV-INSACOG-GSEQ-4285/2021	EPI_ISL_2965965	2021-05-29	Asia	India	Gujarat	Ahmedabad	29785	Human	31	Male	B.1.617.2	GK	ICMR-National Institute of Virology - INSACOG	NIV Influenza	Potdar, Varsha on behalf of National Influenza Centre, NIV, Pune	2021-07-15
hCoV-19/India/GJ-ICMR-NIV-INSACOG-GSEQ-4286/2021	EPI_ISL_2965966	2021-05-31	Asia	India	Gujarat	Ahmedabad	29785	Human	50	Female	AY.122	GK	ICMR-National Institute of Virology - INSACOG	NIV Influenza	Potdar, Varsha on behalf of National Influenza Centre, NIV, Pune	2021-07-15
hCoV-19/India/GJ-INSACOG-GBRC832/2021	EPI_ISL_3045966	2021-05-01	Asia	India	Gujarat	Ahmedabad	29789	Human	51	Female	B.1.617.2	GK	PanGenomics International Pvt. Ltd., Ahmedabad	Gujarat Biotechnology Research Centre	Nitin Savaliya,Dinesh Kumar,Twinkle Soni,Sonal Sharma ,Zuber Saiyed,Ramesh Pandit,Janvi Raval,Zarna Patel,Krishna Mohan Singh,Umang Mishra,Nitesh Shah,Chaitanya Joshi,Madhvi Joshi	2021-07-22
hCoV-19/India/GJ-INSACOG-GBRC835/2021	EPI_ISL_3045969	2021-05-05	Asia	India	Gujarat	Ahmedabad	29789	Human	4	Male	B.1.617.2	GK	PanGenomics International Pvt. Ltd., Ahmedabad	Gujarat Biotechnology Research Centre	Sonal Sharma ,Zuber Saiyed,Ramesh Pandit,Janvi Raval,Zarna Patel,Nitin Savaliya,Dinesh Kumar,Twinkle Soni,Krishna Mohan Singh,Umang Mishra,Nitesh Shah,Chaitanya Joshi,Madhvi Joshi	2021-07-22
hCoV-19/India/GJ-INSACOG-GBRC838/2021	EPI_ISL_3045971	2021-05-05	Asia	India	Gujarat	Ahmedabad	29789	Human	30	Male	B.1.617.2	GK	PanGenomics International Pvt. Ltd., Ahmedabad	Gujarat Biotechnology Research Centre	Janvi Raval,Zarna Patel,Nitin Savaliya,Dinesh Kumar,Twinkle Soni,Sonal Sharma ,Zuber Saiyed,Ramesh Pandit,Krishna Mohan Singh,Umang Mishra,Nitesh Shah,Chaitanya Joshi,Madhvi Joshi	2021-07-22
hCoV-19/India/GJ-INSACOG-GBRC839/2021	EPI_ISL_3065947	2021-05-05	Asia	India	Gujarat	Ahmedabad	29789	Human	5	Male	B.1.617.2	GK	PanGenomics International Pvt. Ltd., Ahmedabad	Gujarat Biotechnology Research Centre	Zarna Patel,Nitin Savaliya,Dinesh Kumar,Twinkle Soni,Sonal Sharma ,Zuber Saiyed,Ramesh Pandit,Janvi Raval,Krishna Mohan Singh,Umang Mishra,Nitesh Shah,Chaitanya Joshi,Madhvi Joshi	2021-07-24
hCoV-19/India/GJ-INSACOG-GBRC1210/2021	EPI_ISL_3066395	2021-05-01	Asia	India	Gujarat	Ahmedabad	29789	Human	7	Female	B.1.617.2	GK	PanGenomics International Pvt. Ltd., Ahmedabad	Gujarat Biotechnology Research Centre	Zarna Patel,Nitin Savaliya,Dinesh Kumar,Twinkle Soni,Sonal Sharma ,Zuber Saiyed,Ramesh Pandit,Janvi Raval,Krishna Mohan Singh,Umang Mishra,Nitesh Shah,Chaitanya Joshi,Madhvi Joshi	2021-07-24
hCoV-19/India/GJ-INSACOG-GBRC1224/2021	EPI_ISL_3066409	2021-05-30	Asia	India	Gujarat	Ahmedabad	29789	Human	63	Male	B.1.617.2	GK	BJ Medical College Ahmedabad	Gujarat Biotechnology Research Centre	Ramesh Pandit,Janvi Raval,Zarna Patel,Nitin Savaliya,Dinesh Kumar,Twinkle Soni,Sonal Sharma ,Zuber Saiyed,Pranay Shah,Umang Mishra,Nitesh Shah,Chaitanya Joshi,Madhvi Joshi	2021-07-24
hCoV-19/India/GJ-INSACOG-GBRC1225/2021	EPI_ISL_3066410	2021-05-12	Asia	India	Gujarat	Ahmedabad	29789	Human	65	Male	B.1.617.2	GK	BJ Medical College Ahmedabad	Gujarat Biotechnology Research Centre	Janvi Raval,Zarna Patel,Nitin Savaliya,Dinesh Kumar,Twinkle Soni,Sonal Sharma ,Zuber Saiyed,Ramesh Pandit,Pranay Shah,Umang Mishra,Nitesh Shah,Chaitanya Joshi,Madhvi Joshi	2021-07-24
hCoV-19/India/GJ-INSACOG-GBRC1226/2021	EPI_ISL_3066411	2021-05-14	Asia	India	Gujarat	Ahmedabad	29775	Human	75	Male	AY.122	GK	BJ Medical College Ahmedabad	Gujarat Biotechnology Research Centre	Zarna Patel,Nitin Savaliya,Dinesh Kumar,Twinkle Soni,Sonal Sharma ,Zuber Saiyed,Ramesh Pandit,Janvi Raval,Pranay Shah,Umang Mishra,Nitesh Shah,Chaitanya Joshi,Madhvi Joshi	2021-07-24
hCoV-19/India/GJ-INSACOG-GBRC1227/2021	EPI_ISL_3086995	2021-05-08	Asia	India	Gujarat	Ahmedabad	29785	Human	27	Female	B.1.617.2	GK	BJ Medical College Ahmedabad	Gujarat Biotechnology Research Centre	Nitin Savaliya,Dinesh Kumar,Twinkle Soni,Sonal Sharma ,Zuber Saiyed,Ramesh Pandit,Janvi Raval,Zarna Patel,Pranay Shah,Umang Mishra,Nitesh Shah,Chaitanya Joshi,Madhvi Joshi	2021-07-26
hCoV-19/India/GJ-INSACOG-GBRC1450/2021	EPI_ISL_3162169	2021-05-05	Asia	India	Gujarat	Ahmedabad	29885	Human	35	Male	B.1.617.2	GK	N.H.L Municipal Medical College, Ahmedabad	Gujarat Biotechnology Research Centre	Nitin Savaliya,Dinesh Kumar,Twinkle Soni,Nitin Shukla,Sonal Sharma ,Zuber Saiyed,Ramesh Pandit,Janvi Raval,Zarna Patel,Jayshri Pethani,Umang Mishra,Nitesh Shah,Chaitanya Joshi,Madhvi Joshi	2021-08-02
hCoV-19/India/GJ-INSACOG-GBRC1453/2021	EPI_ISL_3162172	2021-05-03	Asia	India	Gujarat	Ahmedabad	29888	Human	62	Male	B.1.617.2	GK	N.H.L Municipal Medical College, Ahmedabad	Gujarat Biotechnology Research Centre	Nitin Shukla,Sonal Sharma ,Zuber Saiyed,Ramesh Pandit,Janvi Raval,Zarna Patel,Nitin Savaliya,Dinesh Kumar,Twinkle Soni,Jayshri Pethani,Umang Mishra,Nitesh Shah,Chaitanya Joshi,Madhvi Joshi	2021-08-02
hCoV-19/India/GJ-INSACOG-GBRC1465/2021	EPI_ISL_3162184	2021-05-05	Asia	India	Gujarat	Ahmedabad	29888	Human	77	Male	B.1.617.2	GK	N.H.L Municipal Medical College, Ahmedabad	Gujarat Biotechnology Research Centre	Ramesh Pandit,Janvi Raval,Zarna Patel,Nitin Savaliya,Dinesh Kumar,Twinkle Soni,Nitin Shukla,Sonal Sharma ,Zuber Saiyed,Jayshri Pethani,Umang Mishra,Nitesh Shah,Chaitanya Joshi,Madhvi Joshi	2021-08-02
hCoV-19/India/GJ-INSACOG-GBRC1588/2021	EPI_ISL_3717733	2021-05-03	Asia	India	Gujarat	Ahmedabad	29807	Human	55	Male	B.1.617.2	GK	N.H.L Municipal Medical College, Ahmedabad	Gujarat Biotechnology Research Centre	Janvi Raval,Zarna Patel,Dinesh Kumar,Arpit Shukla,Bhadreshsinh Gohil,Nimesh Patel,Nitin Shukla,Ramesh Pandit,Jayshri Pethani,Chaitanya Joshi,Madhvi Joshi	2021-08-26
hCoV-19/India/GJ-INSACOG-GBRC1589/2021	EPI_ISL_3717734	2021-05-03	Asia	India	Gujarat	Ahmedabad	29815	Human	32	Male	AY.44	GK	N.H.L Municipal Medical College, Ahmedabad	Gujarat Biotechnology Research Centre	Zarna Patel,Dinesh Kumar,Arpit Shukla,Bhadreshsinh Gohil,Nimesh Patel,Nitin Shukla,Ramesh Pandit,Janvi Raval,Jayshri Pethani,Chaitanya Joshi,Madhvi Joshi	2021-08-26
hCoV-19/India/GJ-INSACOG-GBRC1576/2021	EPI_ISL_3717740	2021-05-04	Asia	India	Gujarat	Ahmedabad	29816	Human	62	Female	B.1.617.2	GK	N.H.L Municipal Medical College, Ahmedabad	Gujarat Biotechnology Research Centre	Bhadreshsinh Gohil,Nimesh Patel,Nitin Shukla,Ramesh Pandit,Janvi Raval,Zarna Patel,Dinesh Kumar,Arpit Shukla,Jayshri Pethani,Chaitanya Joshi,Madhvi Joshi	2021-08-26
hCoV-19/India/GJ-INSACOG-GBRC1579/2021	EPI_ISL_3717741	2021-05-04	Asia	India	Gujarat	Ahmedabad	29810	Human	31	Female	B.1.617.2	GK	N.H.L Municipal Medical College, Ahmedabad	Gujarat Biotechnology Research Centre	Ramesh Pandit,Janvi Raval,Zarna Patel,Dinesh Kumar,Arpit Shukla,Bhadreshsinh Gohil,Nimesh Patel,Nitin Shukla,Jayshri Pethani,Chaitanya Joshi,Madhvi Joshi	2021-08-26
hCoV-19/India/GJ-INSACOG-GBRC1585/2021	EPI_ISL_3717743	2021-05-04	Asia	India	Gujarat	Ahmedabad	29806	Human	50	Male	B.1.617.2	GK	N.H.L Municipal Medical College, Ahmedabad	Gujarat Biotechnology Research Centre	Nimesh Patel,Nitin Shukla,Ramesh Pandit,Janvi Raval,Zarna Patel,Dinesh Kumar,Arpit Shukla,Bhadreshsinh Gohil,Jayshri Pethani,Chaitanya Joshi,Madhvi Joshi	2021-08-26
hCoV-19/India/GJ-INSACOG-GBRC1586/2021	EPI_ISL_3717744	2021-05-04	Asia	India	Gujarat	Ahmedabad	29812	Human	32	Male	B.1.1.7	GRY	N.H.L Municipal Medical College, Ahmedabad	Gujarat Biotechnology Research Centre	Nitin Shukla,Ramesh Pandit,Janvi Raval,Zarna Patel,Dinesh Kumar,Arpit Shukla,Bhadreshsinh Gohil,Nimesh Patel,Jayshri Pethani,Chaitanya Joshi,Madhvi Joshi	2021-08-26
hCoV-19/India/GJ-INSACOG-GBRC1587/2021	EPI_ISL_3717745	2021-05-04	Asia	India	Gujarat	Ahmedabad	29815	Human	50	Female	AY.83	GK	N.H.L Municipal Medical College, Ahmedabad	Gujarat Biotechnology Research Centre	Ramesh Pandit,Janvi Raval,Zarna Patel,Dinesh Kumar,Arpit Shukla,Bhadreshsinh Gohil,Nimesh Patel,Nitin Shukla,Jayshri Pethani,Chaitanya Joshi,Madhvi Joshi	2021-08-26
hCoV-19/India/GJ-INSACOG-GBRC1575/2021	EPI_ISL_3717748	2021-05-05	Asia	India	Gujarat	Ahmedabad	29817	Human	17	Female	B.1.617.2	GK	N.H.L Municipal Medical College, Ahmedabad	Gujarat Biotechnology Research Centre	Arpit Shukla,Bhadreshsinh Gohil,Nimesh Patel,Nitin Shukla,Ramesh Pandit,Janvi Raval,Zarna Patel,Dinesh Kumar,Jayshri Pethani,Chaitanya Joshi,Madhvi Joshi	2021-08-26
hCoV-19/India/GJ-INSACOG-GBRC1577/2021	EPI_ISL_3717749	2021-05-05	Asia	India	Gujarat	Ahmedabad	29816	Human	42	Female	B.1.617.2	GK	N.H.L Municipal Medical College, Ahmedabad	Gujarat Biotechnology Research Centre	Nimesh Patel,Nitin Shukla,Ramesh Pandit,Janvi Raval,Zarna Patel,Dinesh Kumar,Arpit Shukla,Bhadreshsinh Gohil,Jayshri Pethani,Chaitanya Joshi,Madhvi Joshi	2021-08-26
hCoV-19/India/GJ-INSACOG-GBRC1584/2021	EPI_ISL_3717752	2021-05-05	Asia	India	Gujarat	Ahmedabad	29818	Human	13	Female	B.1.617.2	GK	N.H.L Municipal Medical College, Ahmedabad	Gujarat Biotechnology Research Centre	Bhadreshsinh Gohil,Nimesh Patel,Nitin Shukla,Ramesh Pandit,Janvi Raval,Zarna Patel,Dinesh Kumar,Arpit Shukla,Jayshri Pethani,Chaitanya Joshi,Madhvi Joshi	2021-08-26
hCoV-19/India/GJ-INSACOG-GBRC1578/2021	EPI_ISL_3717773	2021-05-10	Asia	India	Gujarat	Ahmedabad	29817	Human	46	Male	B.1.617.2	GK	N.H.L Municipal Medical College, Ahmedabad	Gujarat Biotechnology Research Centre	Nitin Shukla,Ramesh Pandit,Janvi Raval,Zarna Patel,Dinesh Kumar,Arpit Shukla,Bhadreshsinh Gohil,Nimesh Patel,Jayshri Pethani,Chaitanya Joshi,Madhvi Joshi	2021-08-26
hCoV-19/India/GJ-INSACOG-GBRC1687/2021	EPI_ISL_3843892	2021-05-22	Asia	India	Gujarat	Ahmedabad	29812	Human	52	Male	B.1.617.2	GK	N.H.L Municipal Medical College, Ahmedabad	Gujarat Biotechnology Research Centre	Ramesh Pandit,Janvi Raval,Zarna Patel,Dinesh Kumar,Arpit Shukla,Bhadreshsinh Gohil,Nimesh Patel,Nitin Shukla,Jayshri Pethani,Chaitanya Joshi,Madhvi Joshi	2021-09-01
hCoV-19/India/GJ-INSACOG-GBRC1692/2021	EPI_ISL_3843893	2021-05-22	Asia	India	Gujarat	Ahmedabad	29815	Human	31	Male	B.1.617.2	GK	N.H.L Municipal Medical College, Ahmedabad	Gujarat Biotechnology Research Centre	Bhadreshsinh Gohil,Nimesh Patel,Nitin Shukla,Ramesh Pandit,Janvi Raval,Zarna Patel,Dinesh Kumar,Arpit Shukla,Jayshri Pethani,Chaitanya Joshi,Madhvi Joshi	2021-09-01
hCoV-19/India/GJ-INSACOG-GBRC1693/2021	EPI_ISL_3843896	2021-05-22	Asia	India	Gujarat	Ahmedabad	29817	Human	49	Male	AY.112	GK	N.H.L Municipal Medical College, Ahmedabad	Gujarat Biotechnology Research Centre	Nimesh Patel,Nitin Shukla,Ramesh Pandit,Janvi Raval,Zarna Patel,Dinesh Kumar,Arpit Shukla,Bhadreshsinh Gohil,Jayshri Pethani,Chaitanya Joshi,Madhvi Joshi	2021-09-01
hCoV-19/India/GJ-INSACOG-GBRC1684/2021	EPI_ISL_3843910	2021-05-21	Asia	India	Gujarat	Ahmedabad	29818	Human	22	Male	B.1.617.2	GK	N.H.L Municipal Medical College, Ahmedabad	Gujarat Biotechnology Research Centre	Bhadreshsinh Gohil,Nimesh Patel,Nitin Shukla,Ramesh Pandit,Janvi Raval,Zarna Patel,Dinesh Kumar,Arpit Shukla,Jayshri Pethani,Chaitanya Joshi,Madhvi Joshi	2021-09-01
hCoV-19/India/GJ-INSACOG-GBRC1685/2021	EPI_ISL_3843911	2021-05-21	Asia	India	Gujarat	Ahmedabad	29813	Human	44	Male	B.1.617.2	GK	N.H.L Municipal Medical College, Ahmedabad	Gujarat Biotechnology Research Centre	Nimesh Patel,Nitin Shukla,Ramesh Pandit,Janvi Raval,Zarna Patel,Dinesh Kumar,Arpit Shukla,Bhadreshsinh Gohil,Jayshri Pethani,Chaitanya Joshi,Madhvi Joshi	2021-09-01
hCoV-19/India/GJ-INSACOG-GBRC1702/2021	EPI_ISL_3843959	2021-05-11	Asia	India	Gujarat	Ahmedabad	29814	Human	70	Female	B.1.617.2	GK	BJ Medical College, Ahmedabad	Gujarat Biotechnology Research Centre	Nitin Shukla,Ramesh Pandit,Janvi Raval,Zarna Patel,Dinesh Kumar,Arpit Shukla,Bhadreshsinh Gohil,Nimesh Patel,Pranay Shah,Chaitanya Joshi,Madhvi Joshi	2021-09-01
hCoV-19/India/GJ-INSACOG-GBRC1701/2021	EPI_ISL_3843965	2021-05-10	Asia	India	Gujarat	Ahmedabad	29814	Human	31	Male	B.1.617.2	GK	BJ Medical College, Ahmedabad	Gujarat Biotechnology Research Centre	Nimesh Patel,Nitin Shukla,Ramesh Pandit,Janvi Raval,Zarna Patel,Dinesh Kumar,Arpit Shukla,Bhadreshsinh Gohil,Pranay Shah,Chaitanya Joshi,Madhvi Joshi	2021-09-01
hCoV-19/India/GJ-INSACOG-GBRC1699/2021	EPI_ISL_3843974	2021-05-09	Asia	India	Gujarat	Ahmedabad	29819	Human	27	Male	AY.122	GK	BJ Medical College, Ahmedabad	Gujarat Biotechnology Research Centre	Arpit Shukla,Bhadreshsinh Gohil,Nimesh Patel,Nitin Shukla,Ramesh Pandit,Janvi Raval,Zarna Patel,Dinesh Kumar,Pranay Shah,Chaitanya Joshi,Madhvi Joshi	2021-09-01
hCoV-19/India/GJ-INSACOG-GBRC1698/2021	EPI_ISL_3843989	2021-05-06	Asia	India	Gujarat	Ahmedabad	29818	Human	26	Female	B.1.617.2	GK	BJ Medical College, Ahmedabad	Gujarat Biotechnology Research Centre	Dinesh Kumar,Arpit Shukla,Bhadreshsinh Gohil,Nimesh Patel,Nitin Shukla,Ramesh Pandit,Janvi Raval,Zarna Patel,Pranay Shah,Chaitanya Joshi,Madhvi Joshi	2021-09-01
hCoV-19/India/GJ-INSACOG-GBRC1688/2021	EPI_ISL_3844298	2021-05-22	Asia	India	Gujarat	Ahmedabad	29807	Human	34	Male	B.1.617.2	GK	N.H.L Municipal Medical College, Ahmedabad	Gujarat Biotechnology Research Centre	Janvi Raval,Zarna Patel,Dinesh Kumar,Arpit Shukla,Bhadreshsinh Gohil,Nimesh Patel,Nitin Shukla,Ramesh Pandit,Jayshri Pethani,Chaitanya Joshi,Madhvi Joshi	2021-09-01
hCoV-19/India/GJ-INSACOG-GBRC1691/2021	EPI_ISL_3844299	2021-05-22	Asia	India	Gujarat	Ahmedabad	29811	Human	60	Male	B.1.617.2	GK	N.H.L Municipal Medical College, Ahmedabad	Gujarat Biotechnology Research Centre	Arpit Shukla,Bhadreshsinh Gohil,Nimesh Patel,Nitin Shukla,Ramesh Pandit,Janvi Raval,Zarna Patel,Dinesh Kumar,Jayshri Pethani,Chaitanya Joshi,Madhvi Joshi	2021-09-01
hCoV-19/India/GJ-INSACOG-GBRC1700/2021	EPI_ISL_3844344	2021-05-10	Asia	India	Gujarat	Ahmedabad	29822	Human	22	Female	B.1.617.2	GK	BJ Medical College, Ahmedabad	Gujarat Biotechnology Research Centre	Bhadreshsinh Gohil,Nimesh Patel,Nitin Shukla,Ramesh Pandit,Janvi Raval,Zarna Patel,Dinesh Kumar,Arpit Shukla,Pranay Shah,Chaitanya Joshi,Madhvi Joshi	2021-09-01
hCoV-19/cat/Switzerland/ZH-UZH-Cat1/2020	EPI_ISL_1005699	2020-11-16	Europe	Switzerland	Zurich		29663	Felis catus	4	Male	B.1.1.39	GR	Clinical Laboratory, Vetsuisse Faculty, University of Zurich	Department of Biosystems Science and Engineering, ETH ZÃ¼rich	Julia Klaus, Marina Luisa Meli, Regina Hofmann-Lehmann, Christian Beisel, Sarah Nadeau, Chaoran Chen, Ivan Topolsky, Philipp Jablonski, Lara Fuhrmann, David Dreifuss, Katharina Jahn, Rebecca Denes, Ina Nissen, Natascha Santacroce, Elodie Burcklen, Niko Beerenwinkel, Tanja Stadler	2021-02-16
hCoV-19/cat/Spain/MD-2162/2021	EPI_ISL_10126704	2021-10-03	Europe	Spain	Madrid		29831	Felis catus	unknown	Male	AY.9.2	GK	VISAVET	VISAVET	Sandra Barroso-ArÃ©valo, Lidia SÃ¡nchez-Morales, JosÃ© M. SÃ¡nchez-VizcaÃ­no	2022-02-21
hCoV-19/cat/Switzerland/ZH-UZH-P1841_USZ36_T1/2021	EPI_ISL_11583324	2021-12-08	Europe	Switzerland	Zurich		29824	Felis catus	18	Female	AY.43	GK	Clinical Laboratory, Vetsuisse Faculty, University of Zurich	Department of Biosystems Science and Engineering, ETH ZÃ¼rich	Tatjana Chan, Evelyn Kuhlmeier, Marina Luisa Meli, Regina Hofmann-Lehmann, Christian Beisel, Cecilia Valenzuela AgÃ¼Ã­, Chaoran Chen, Ivan Topolsky, Philipp Jablonski, Lara Fuhrmann, David Dreifuss, Katharina Jahn, Rebecca Denes, Ina Nissen, Natascha Santacroce, Elodie Burcklen, Niko Beerenwinkel, Tanja Stadler	2022-03-30
hCoV-19/cat/Switzerland/ZH-UZH-P1841_USZ38_T_2/2021	EPI_ISL_11583327	2021-12-14	Europe	Switzerland	Zurich		29817	Felis catus	17 months	Male	AY.4	GK	Clinical Laboratory, Vetsuisse Faculty, University of Zurich	Department of Biosystems Science and Engineering, ETH ZÃ¼rich	Tatjana Chan, Evelyn Kuhlmeier, Marina Luisa Meli, Regina Hofmann-Lehmann, Christian Beisel, Cecilia Valenzuela AgÃ¼Ã­, Chaoran Chen, Ivan Topolsky, Philipp Jablonski, Lara Fuhrmann, David Dreifuss, Katharina Jahn, Rebecca Denes, Ina Nissen, Natascha Santacroce, Elodie Burcklen, Niko Beerenwinkel, Tanja Stadler	2022-03-30
hCoV-19/cat/Switzerland/ZH-UZH-P1841_USZ39_T_1/2021	EPI_ISL_11583331	2021-12-09	Europe	Switzerland	Zurich		29817	Felis catus	7	Male	AY.43	GK	Clinical Laboratory, Vetsuisse Faculty, University of Zurich	Department of Biosystems Science and Engineering, ETH ZÃ¼rich	Tatjana Chan, Evelyn Kuhlmeier, Marina Luisa Meli, Regina Hofmann-Lehmann, Christian Beisel, Cecilia Valenzuela AgÃ¼Ã­, Chaoran Chen, Ivan Topolsky, Philipp Jablonski, Lara Fuhrmann, David Dreifuss, Katharina Jahn, Rebecca Denes, Ina Nissen, Natascha Santacroce, Elodie Burcklen, Niko Beerenwinkel, Tanja Stadler	2022-03-30
hCoV-19/cat/Switzerland/ZH-UZH-P1841_USZ39_T_2/2021	EPI_ISL_11583332	2021-12-09	Europe	Switzerland	Zurich		29817	Felis catus	12	Female	AY.43	GK	Clinical Laboratory, Vetsuisse Faculty, University of Zurich	Department of Biosystems Science and Engineering, ETH ZÃ¼rich	Tatjana Chan, Evelyn Kuhlmeier, Marina Luisa Meli, Regina Hofmann-Lehmann, Christian Beisel, Cecilia Valenzuela AgÃ¼Ã­, Chaoran Chen, Ivan Topolsky, Philipp Jablonski, Lara Fuhrmann, David Dreifuss, Katharina Jahn, Rebecca Denes, Ina Nissen, Natascha Santacroce, Elodie Burcklen, Niko Beerenwinkel, Tanja Stadler	2022-03-30
hCoV-19/cat/USA/FL-BPHL-1081/2021	EPI_ISL_1218882	2021-02-22	North America	USA	Florida		29810	Felis catus	unknown	unknown	B.1.2	GH	Florida Bureau of Public Health Laboratories	Florida Bureau of Public Health Laboratories	Sarah Schmedes, Jason Blanton	2021-03-11
hCoV-19/cat/USA/FL-BPHL-1083/2021	EPI_ISL_1218884	2021-02-22	North America	USA	Florida		29831	Felis catus	unknown	unknown	B.1.2	GH	Florida Bureau of Public Health Laboratories	Florida Bureau of Public Health Laboratories	Sarah Schmedes, Jason Blanton	2021-03-11
hCoV-19/cat/USA/TX-TAMU-21-005988-005-467/2021	EPI_ISL_1315075	2021-02-12	North America	USA	Texas	Brazos County	29784	Felis catus	12	Male	B.1.1.7	GRY	Texas A&M College of Veterinary Medicine & Biomedical Sciences via Wisconsin Veterinary Diagnostic Laboratory, University of Wisconsin-Madison	Diagnostic Virology Laboratory, National Veterinary Services Laboratories, USDA1920 Dayton Avenue, Ames, IA 50010, USA	Kerrie M. Franzen, Mary L. Killian, Emily R. Love, Sarah A. Hamer, Gabriel L. Hamer, Ria R. Ghai, Casey Barton Behravesh, Ailam Lim	2021-03-23
hCoV-19/cat/Japan/VetC1/2020	EPI_ISL_1358217	2020-09	Asia	Japan			29781	Felis catus	unknown	unknown	B.1.1.214	GR	Department of Veterinary Science, National Institute of Infectious Diseases	Department of Veterinary Science, National Institute of Infectious Diseases	Yudai Kuroda, Tsukasa Yamamoto, Keita Ishijima, Ken Maeda	2021-03-25
hCoV-19/cat/Japan/VetC7/2021	EPI_ISL_1358218	2021-01	Asia	Japan			29781	Felis catus	unknown	unknown	B.1.1.214	GR	Department of Veterinary Science, National Institute of Infectious Diseases	Department of Veterinary Science, National Institute of Infectious Diseases	Yudai Kuroda, Tsukasa Yamamoto, Keita Ishijima, Ken Maeda	2021-03-25
hCoV-19/cat/Belarus/RRPCEM-VIS_1884O/2020	EPI_ISL_2100634	2020-11-19	Europe	Belarus			29767	Felis catus	Ilarion	unknown	B.1	GH	The Laboratory of Biosafety with Pathogens Collection The Republican Research and Practical Center for Epidemiology and Microbiology (RRPCEM)	Laboratory for HIV and opportunistic infections diagnosis The Republican Research and Practical Center for Epidemiology and Microbiology (RRPCEM)	Ilarion Kupryianav, Iryna Subotsina, Anatoli Krasko, Olga Klimovoch, Elena Gasich, Kirill Bulda, Artur Akhremchuk, Leonid Valentovich, Sergei Semenov, Olga Saleuskaya, Larysa Radzienava 19 Ð½Ð¾ÑÐ±Ñ€Ñ	2021-05-15
hCoV-19/cat/Switzerland/ZH-UZH-S20_1829/2020	EPI_ISL_2521766	2020-12-30	Europe	Switzerland	Zurich		29836	Felis catus	6	Female	B.1.36.35	GH	Clinical Laboratory, Vetsuisse Faculty, University of Zurich	Department of Biosystems Science and Engineering, ETH ZÃ¼rich	Julia Klaus, Marina Luisa Meli, Regina Hofmann-Lehmann, Christian Beisel, Sarah Nadeau, Chaoran Chen, Ivan Topolsky, Philipp Jablonski, Lara Fuhrmann, David Dreifuss, Katharina Jahn, Rebecca Denes, Ina Nissen, Natascha Santacroce, Elodie Burcklen, Niko Beerenwinkel, Tanja Stadler	2021-06-14
hCoV-19/cat/Switzerland/SG-UZH-25025/2020	EPI_ISL_2521767	2020-12-17	Europe	Switzerland	St Gall		29836	Felis catus	10	Male	B.1.160.29	GH	Clinical Laboratory, Vetsuisse Faculty, University of Zurich	Department of Biosystems Science and Engineering, ETH ZÃ¼rich	Julia Klaus, Marina Luisa Meli, Regina Hofmann-Lehmann, Christian Beisel, Sarah Nadeau, Chaoran Chen, Ivan Topolsky, Philipp Jablonski, Lara Fuhrmann, David Dreifuss, Katharina Jahn, Rebecca Denes, Ina Nissen, Natascha Santacroce, Elodie Burcklen, Niko Beerenwinkel, Tanja Stadler	2021-06-14
hCoV-19/cat/Switzerland/ZH-UZH-USZ_10_Tier_2/2021	EPI_ISL_2521769	2021-01-20	Europe	Switzerland	Zurich		29847	Felis catus	12	Female	B.1.160.16	GH	Clinical Laboratory, Vetsuisse Faculty, University of Zurich	Department of Biosystems Science and Engineering, ETH ZÃ¼rich	Julia Klaus, Marina Luisa Meli, Regina Hofmann-Lehmann, Christian Beisel, Sarah Nadeau, Chaoran Chen, Ivan Topolsky, Philipp Jablonski, Lara Fuhrmann, David Dreifuss, Katharina Jahn, Rebecca Denes, Ina Nissen, Natascha Santacroce, Elodie Burcklen, Niko Beerenwinkel, Tanja Stadler	2021-06-14
hCoV-19/cat/Thailand/CU27081N/2021	EPI_ISL_2628995	2021-05-07	Asia	Thailand	Bangkok		29713	Felis catus	unknown	unknown	B.1.1.7	GRY	Department of Veterinary Public Health, Faculty of Veterinary Science, Chulalongkorn University	Department of Veterinary Public Health, Faculty of Veterinary Science, Chulalongkorn University	Jairak,W., Charoenkul,K., Chamsai,E., Udom,K., Chaiyawong,S.,Bunpapong,N., Boonyapisitsopa,S., Tantilertcharoen,R., Techakriengkrai,N., Surachetpong,S., Tangwangvivat,R.,Suwannakarn,K., Poovorawan,Y. and Amonsin,A.	2021-06-17
hCoV-19/cat/USA/TX-TAMU-571-21-012903-001/2021	EPI_ISL_2930556	2021-04-15	North America	USA	Texas		29791	Felis catus	unknown	unknown	B.1.1.7	GR	Wisconsin Veterinary Diagnostic Laboratory	Diagnostic Virology Laboratory, National Veterinary Services Laboratories, USDA1920 Dayton Avenue, Ames, IA 50010, USA	Kerrie M. Franzen, Mary L. Killian, Emily R. Love, Tod P. Stuber, Mia Torchetti, Suelee Robbe-Austerman	2021-07-13
hCoV-19/cat/USA/TX-TAMU-562-21-012714-001/2021	EPI_ISL_2930557	2021-04-15	North America	USA	Texas		29815	Felis catus	unknown	unknown	B.1.1.7	GRY	Wisconsin Veterinary Diagnostic Laboratory	Diagnostic Virology Laboratory, National Veterinary Services Laboratories, USDA1920 Dayton Avenue, Ames, IA 50010, USA	Kerrie M. Franzen, Mary L. Killian, Emily R. Love, Tod P. Stuber, Mia Torchetti, Suelee Robbe-Austerman	2021-07-13
hCoV-19/cat/USA/NJ-21-007630-001/2021	EPI_ISL_2930559	2021-03-06	North America	USA	New Jersey		29829	Felis catus	18	Female	B.1.526	GH	IDEXX Reference Laboratories	Diagnostic Virology Laboratory, National Veterinary Services Laboratories, USDA1920 Dayton Avenue, Ames, IA 50010, USA	Kerrie M. Franzen, Mary L. Killian, Emily R. Love, Tod P. Stuber, Mia Torchetti, Suelee Robbe-Austerman	2021-07-13
hCoV-19/cat/USA/AZ-21-004025-001/2021	EPI_ISL_2930561	2021-01-29	North America	USA	Arizona		29841	Felis catus	14	Female	B.1.429	GH	IDEXX Reference Laboratories	Diagnostic Virology Laboratory, National Veterinary Services Laboratories, USDA1920 Dayton Avenue, Ames, IA 50010, USA	Kerrie M. Franzen, Mary L. Killian, Emily R. Love, Tod P. Stuber, Mia Torchetti, Suelee Robbe-Austerman	2021-07-13
hCoV-19/cat/USA/CA-21-003696-001/2021	EPI_ISL_2958980	2021-01-30	North America	USA	California		29741	Felis catus	13	Female	B.1.429	GH	IDEXX Reference Laboratories	Diagnostic Virology Laboratory, National Veterinary Services Laboratories, USDA1920 Dayton Avenue, Ames, IA 50010, USA	Kerrie M. Franzen, Mary L. Killian, Emily R. Love, Tod P. Stuber, Mia Torchetti, Suelee Robbe-Austerman	2021-07-15
hCoV-19/cat/USA/FL-21-003328-001/2021	EPI_ISL_2958981	2021-01-26	North America	USA	Florida		29837	Felis catus	1	Female	B.1.2	GH	IDEXX Reference Laboratories	Diagnostic Virology Laboratory, National Veterinary Services Laboratories, USDA1920 Dayton Avenue, Ames, IA 50010, USA	Kerrie M. Franzen, Mary L. Killian, Emily R. Love, Tod P. Stuber, Mia Torchetti, Suelee Robbe-Austerman	2021-07-15
hCoV-19/cat/USA/CT-21-002490-001/2021	EPI_ISL_2958982	2021-01-23	North America	USA	Connecticut		29850	Felis catus	14	Female	B.1.1.486	GR	Antech Diagnostics	Diagnostic Virology Laboratory, National Veterinary Services Laboratories, USDA1920 Dayton Avenue, Ames, IA 50010, USA	Kerrie M. Franzen, Mary L. Killian, Emily R. Love, Tod P. Stuber, Mia Torchetti, Suelee Robbe-Austerman	2021-07-15
hCoV-19/cat/USA/AR-21-001379-001/2021	EPI_ISL_2958984	2021-01-07	North America	USA	Arkansas		29804	Felis catus	9 months	Male	B.1.2	GH	IDEXX Reference Laboratories	Diagnostic Virology Laboratory, National Veterinary Services Laboratories, USDA1920 Dayton Avenue, Ames, IA 50010, USA	Kerrie M. Franzen, Mary L. Killian, Emily R. Love, Tod P. Stuber, Mia Torchetti, Suelee Robbe-Austerman	2021-07-15
hCoV-19/cat/USA/CA-21-000296-001/2020	EPI_ISL_2958985	2020-12-28	North America	USA	California		29823	Felis catus	12	Male	B.1	G	IDEXX Reference Laboratories	Diagnostic Virology Laboratory, National Veterinary Services Laboratories, USDA1920 Dayton Avenue, Ames, IA 50010, USA	Kerrie M. Franzen, Mary L. Killian, Emily R. Love, Tod P. Stuber, Mia Torchetti, Suelee Robbe-Austerman	2021-07-15
hCoV-19/cat/USA/KS-21-000218-001/2021	EPI_ISL_2958986	2021-01-04	North America	USA	Kansas		29803	Felis catus	3	Male	B.1.2	GH	Kansas State Veterinary Diagnostic Laboratory	Diagnostic Virology Laboratory, National Veterinary Services Laboratories, USDA1920 Dayton Avenue, Ames, IA 50010, USA	Kerrie M. Franzen, Mary L. Killian, Emily R. Love, Tod P. Stuber, Mia Torchetti, Suelee Robbe-Austerman	2021-07-15
hCoV-19/cat/USA/VA-20-037760-004/2020	EPI_ISL_3010050	2020-12-18	North America	USA	Virginia		29862	Felis catus	4	Male	B.1.240	G	Cornell Diagnostic Laboratory	Diagnostic Virology Laboratory, National Veterinary Services Laboratories, USDA1920 Dayton Avenue, Ames, IA 50010, USA	Kerrie M. Franzen, Mary L. Killian, Emily R. Love, Tod P. Stuber, Mia Torchetti, Suelee Robbe-Austerman	2021-07-19
hCoV-19/cat/USA/TX-TAMU-270-20-032807-007/2020	EPI_ISL_3010053	2020-10-22	North America	USA	Texas		29831	Felis catus	4	Male	B.1	GH	Wisconsin Veterinary Diagnostic Laboratory	Diagnostic Virology Laboratory, National Veterinary Services Laboratories, USDA1920 Dayton Avenue, Ames, IA 50010, USA	Kerrie M. Franzen, Mary L. Killian, Emily R. Love, Tod P. Stuber, Mia Torchetti, Suelee Robbe-Austerman	2021-07-19
hCoV-19/cat/USA/TX-TAMU-269-20-032807-002/2020	EPI_ISL_3010054	2020-10-22	North America	USA	Texas		29806	Felis catus	3	Male	B.1	GH	Wisconsin Veterinary Diagnostic Laboratory	Diagnostic Virology Laboratory, National Veterinary Services Laboratories, USDA1920 Dayton Avenue, Ames, IA 50010, USA	Kerrie M. Franzen, Mary L. Killian, Emily R. Love, Tod P. Stuber, Mia Torchetti, Suelee Robbe-Austerman	2021-07-19
hCoV-19/cat/USA/TX-TAMU-252-20-031373-005/2020	EPI_ISL_3010055	2020-10-15	North America	USA	Texas		29887	Felis catus	4 months	Male	B.1	GH	Wisconsin Veterinary Diagnostic Laboratory	Diagnostic Virology Laboratory, National Veterinary Services Laboratories, USDA1920 Dayton Avenue, Ames, IA 50010, USA	Kerrie M. Franzen, Mary L. Killian, Emily R. Love, Tod P. Stuber, Mia Torchetti, Suelee Robbe-Austerman	2021-07-19
hCoV-19/cat/Belgium/SCU2109509-002/2021	EPI_ISL_3128536	2021-07-06	Europe	Belgium	Flandres		29770	Felis catus	unknown	Male	AY.98.1	GK	Sciensano - Animal diseases	Sciensano - Animal diseases	Elisabeth Mathijs, Frank Vandenbussche, NadÃ¨ge Balmelle, Anne Declercq, Ann Brigitte Cay	2021-07-29
hCoV-19/cat/USA/PA-20-029571-001/2020	EPI_ISL_3128551	2020-10-02	North America	USA	Pennsylvania		29834	Felis catus	16	Male	B.1.369	GH	Antech Diagnostics	Diagnostic Virology Laboratory, National Veterinary Services Laboratories, USDA1920 Dayton Avenue, Ames, IA 50010, USA	Kerrie M. Franzen, Mary L. Killian, Emily R. Love, Tod P. Stuber, Mia Torchetti, Suelee Robbe-Austerman	2021-07-29
hCoV-19/cat/USA/TX-TAMU-212-20-029604-001/2020	EPI_ISL_3128552	2020-10-06	North America	USA	Texas		29779	Felis catus	3	Male	B.1.2	GH	Wisconsin Veterinary Diagnostic Laboratory	Diagnostic Virology Laboratory, National Veterinary Services Laboratories, USDA1920 Dayton Avenue, Ames, IA 50010, USA	Kerrie M. Franzen, Mary L. Killian, Emily R. Love, Tod P. Stuber, Mia Torchetti, Suelee Robbe-Austerman	2021-07-29
hCoV-19/cat/USA/AL-20-028488-001/2020	EPI_ISL_3128554	2020-09-25	North America	USA	Alabama		29835	Felis catus	5	Male	B.1.234	G	Thompson Bishop Sparks State Diagnostic Laboratory	Diagnostic Virology Laboratory, National Veterinary Services Laboratories, USDA1920 Dayton Avenue, Ames, IA 50010, USA	Kerrie M. Franzen, Mary L. Killian, Emily R. Love, Tod P. Stuber, Mia Torchetti, Suelee Robbe-Austerman	2021-07-29
hCoV-19/cat/USA/KY-20-026484-001/2020	EPI_ISL_3128556	2020-09-08	North America	USA	Kentucky		29838	Felis catus	1	Male	B.1.1.186	GR	Zoetis Reference Laboratories	Diagnostic Virology Laboratory, National Veterinary Services Laboratories, USDA1920 Dayton Avenue, Ames, IA 50010, USA	Kerrie M. Franzen, Mary L. Killian, Emily R. Love, Tod P. Stuber, Mia Torchetti, Suelee Robbe-Austerman	2021-07-29
hCoV-19/cat/USA/TX-TAMU-197-20-028752-001/2020	EPI_ISL_3128558	2020-09-22	North America	USA	Texas		29835	Felis catus	<1	Female	B.1.234	G	Wisconsin Veterinary Diagnostic Laboratory	Diagnostic Virology Laboratory, National Veterinary Services Laboratories, USDA1920 Dayton Avenue, Ames, IA 50010, USA	Kerrie M. Franzen, Mary L. Killian, Emily R. Love, Tod P. Stuber, Mia Torchetti, Suelee Robbe-Austerman	2021-07-29
hCoV-19/cat/USA/TX-TAMU-146-20-024806-001/2020	EPI_ISL_3128559	2020-08-21	North America	USA	Texas		29834	Felis catus	1	Female	B.1	GH	Wisconsin Veterinary Diagnostic Laboratory	Diagnostic Virology Laboratory, National Veterinary Services Laboratories, USDA1920 Dayton Avenue, Ames, IA 50010, USA	Kerrie M. Franzen, Mary L. Killian, Emily R. Love, Tod P. Stuber, Mia Torchetti, Suelee Robbe-Austerman	2021-07-29
hCoV-19/cat/USA/TX-TAMU-122-20-024801-002/2020	EPI_ISL_3148878	2020-08-13	North America	USA	Texas		29837	Felis catus	2	Female	B.1.2	GH	Wisconsin Veterinary Diagnostic Laboratory	Diagnostic Virology Laboratory, National Veterinary Services Laboratories, USDA1920 Dayton Avenue, Ames, IA 50010, USA	Kerrie M. Franzen, Mary L. Killian, Emily R. Love, Tod P. Stuber, Mia Torchetti, Suelee Robbe-Austerman	2021-07-30
hCoV-19/cat/USA/TX-TAMU-104-20-024799-001/2020	EPI_ISL_3148879	2020-08-12	North America	USA	Texas		29835	Felis catus	8	Male	B.1.243	G	Wisconsin Veterinary Diagnostic Laboratory	Diagnostic Virology Laboratory, National Veterinary Services Laboratories, USDA1920 Dayton Avenue, Ames, IA 50010, USA	Kerrie M. Franzen, Mary L. Killian, Emily R. Love, Tod P. Stuber, Mia Torchetti, Suelee Robbe-Austerman	2021-07-30
hCoV-19/cat/USA/20-024092-001/2020	EPI_ISL_3148881	2020-08-17	North America	USA	Louisiana		29836	Felis catus	12	Male	B.1.564	GH	IDEXX Reference Laboratories	Diagnostic Virology Laboratory, National Veterinary Services Laboratories, USDA1920 Dayton Avenue, Ames, IA 50010, USA	Kerrie M. Franzen, Mary L. Killian, Emily R. Love, Tod P. Stuber, Mia Torchetti, Suelee Robbe-Austerman	2021-07-30
hCoV-19/cat/USA/20-023863-001/2020	EPI_ISL_3148882	2020-08-13	North America	USA	California		29834	Felis catus	13	Male	B.1.243	G	IDEXX Reference Laboratories	Diagnostic Virology Laboratory, National Veterinary Services Laboratories, USDA1920 Dayton Avenue, Ames, IA 50010, USA	Kerrie M. Franzen, Mary L. Killian, Emily R. Love, Tod P. Stuber, Mia Torchetti, Suelee Robbe-Austerman	2021-07-30
hCoV-19/cat/USA/20-023409-001/2020	EPI_ISL_3148883	2020-08-10	North America	USA	Maryland		29834	Felis catus	4	Female	B.1	GH	IDEXX Reference Laboratories	Diagnostic Virology Laboratory, National Veterinary Services Laboratories, USDA1920 Dayton Avenue, Ames, IA 50010, USA	Kerrie M. Franzen, Mary L. Killian, Emily R. Love, Tod P. Stuber, Mia Torchetti, Suelee Robbe-Austerman	2021-07-30
hCoV-19/cat/USA/CA-20-018091-001/2020	EPI_ISL_3152900	2020-06-25	North America	USA	California		29834	Felis catus	11	Male	B.1.452	GH	Antech Diagnostics	Diagnostic Virology Laboratory, National Veterinary Services Laboratories, USDA1920 Dayton Avenue, Ames, IA 50010, USA	Kerrie M. Franzen, Mary L. Killian, Emily R. Love, Tod P. Stuber, Mia Torchetti, Suelee Robbe-Austerman	2021-07-30
hCoV-19/cat/USA/MN-20-014543-001/2020	EPI_ISL_3152902	2020-05-20	North America	USA	Minnesota		29855	Felis catus	3	Female	B.1	GH	IDEXX Reference Laboratories	Diagnostic Virology Laboratory, National Veterinary Services Laboratories, USDA1920 Dayton Avenue, Ames, IA 50010, USA	Kerrie M. Franzen, Mary L. Killian, Emily R. Love, Tod P. Stuber, Mia Torchetti, Suelee Robbe-Austerman	2021-07-30
hCoV-19/cat/France/un-JockerO/2021	EPI_ISL_3838696	2021-03-22	Europe	France			29867	Felis catus	18	Male	B.1.1.7	GR	1 - VetAgro Sup, UniversitÃ© de Lyon, 69280 Marcy-lâ€™Etoile, France 2 - CIRIâ€”Centre International de Recherche en Infectiologie, Team EVIR, UniversitÃ© Claude Bernard Lyon 1, Inserm, U111, CNRS, UMR5308, ENS Lyon	1 - UniversitÃ© de Caen, Groupe de Recherche sur lâ€™Adaptation Microbienne (GRAM 2.0), Normandie UniversitÃ©, UNICAEN, UNIROUEN, EA2656 2 - Laboratoire de Virologie, Centre Hospitalo-Universitaire de Caen.	Emilie Krafft 1, SolÃ¨ne Denolly 2,â€ , Bertrand Boson 2,â€ , Sophie Angelloz-Pessey 1, Sophie Levaltier 3,4, Nicolas Nesi 3, Sandrine Corbet 4, Bryce Leterrier 3,4, Matthieu Fritz 5, Eric M. Leroy 5, Meriadeg Ar Gouilh 3,4,5,â€¡, â€¨FranÃ§ois-LoÃ¯c Cosset 2,*,â€¡, Angeli Kodjo 1,â€¡ and Vincent Legros 1,2,*	2021-09-01
hCoV-19/cat/France/un-UCN-JockerR/2021	EPI_ISL_3857106	2021-03-22	Europe	France			29877	Felis catus	18	Male	B.1.1.7	GR	1 - VetAgro Sup, UniversitÃ© de Lyon, 69280 Marcy-l'Etoile, France 2 - CIRI-Centre International de Recherche en Infectiologie, Team EVIR, UniversitÃ© Claude Bernard Lyon 1, Inserm, U111, CNRS, UMR5308, ENS Lyon	1 - UniversitÃ© de Caen, Groupe de Recherche sur l'Adaptation Microbienne (GRAM 2.0), Normandie UniversitÃ©, UNICAEN, UNIROUEN, EA2656 2 - Laboratoire de Virologie, Centre Hospitalo-Universitaire de Caen.	Emilie Krafft 1, SolÃ¨ne Denolly 2,â€ , Bertrand Boson 2,â€ , Sophie Angelloz-Pessey 1, Sophie Levaltier 3,4, Nicolas Nesi 3, Sandrine Corbet 4, Bryce Leterrier 3,4, Matthieu Fritz 5, Eric M. Leroy 5, Meriadeg Ar Gouilh 3,4,5,â€¡, FranÃ§ois-LoÃ¯c Cosset 2,*,â€¡, Angeli Kodjo 1,â€¡ and Vincent Legros 1,2,*	2021-09-01
hCoV-19/cat/France/Env-Ba/2020	EPI_ISL_483063	2020-05-14	Europe	France			29838	Felis catus	unknown	unknown	B.1.1.254	GR	unknown	Virology, Ecole Nationale Veterinaire de Toulouse	Bessiere, P., Cadiergues, M.-C., Croville, G., Walch, M., Dubois, M., Izopet, J., Guerin, J.-L.	2020-07-06
hCoV-19/cat/France/Env-Di/2020	EPI_ISL_483064	2020-05-14	Europe	France			29838	Felis catus	unknown	unknown	B.1.1.254	GR	unknown	Virology, Ecole Nationale Veterinaire de Toulouse	Bessiere, P., Cadiergues, M.-C., Croville, G., Walch, M., Dubois, M., Izopet, J., Guerin, J.-L.	2020-07-06
hCoV-19/cat/Belgium/BE-MG-0320/2020	EPI_ISL_487275	2020-03-11	Europe	Belgium			29782	Felis catus	unknown	unknown	B.1	G	Department of Veterinary Pathology, University of Liege - FARAH	Department of Veterinary Pathology, University of Liege - FARAH	Garigliany, M., Vanlaere, A.-S., Clercx, C., Giet, D., Escriou, N., Huon, C., van der Werf, S., Eloit, M., Desmecht, D.	2020-07-13
hCoV-19/cat/USA/CT-21-002728-001/2021	EPI_ISL_4955857	2021-01-23	North America	USA	Connecticut		29891	Felis catus	14 years	Female	B.1.1.486	GR	Antech Diagnostics	National Veterinary Services Laboratories - USDA Diagnostic Virology Laboratory	Kerrie M. Franzen, Mary L. Killian, Emily R. Love, Tod P. Stuber, Mia Torchetti, Suelee Robbe-Austerman	2021-10-07
hCoV-19/cat/Japan/VetC9/2021	EPI_ISL_5104522	2021-08	Asia	Japan			29807	Felis catus	12	Female	AY.29	GK	Department of Veterinary Science, National Institute of Infectious Diseases	Department of Veterinary Science, National Institute of Infectious Diseases	Yudai Kuroda, Tsukasa Yamamoto, Keita Ishijima, Ken Maeda	2021-10-13
hCoV-19/cat/Thailand/CU27516/2021	EPI_ISL_5320246	2021-07-15	Asia	Thailand	Bangkok		29864	Felis catus	10	Female	AY.30	GK	Center of excellence for emerging and re-emerging diseases in animals, Faculty of Veterinary Science, Chulalongkorn University	Center of excellence for emerging and re-emerging diseases in animals, Faculty of Veterinary Science, Chulalongkorn University	Waleemas Jairak, Ekkapat Chamsai, Kitikhun Udom, Kamonpan Charoenkul, Supassama Chaiyawong, Navapon Techakriengkrai, Ratanaporn Tangwangvivat, Kamol Suwannakarn, Alongkorn Amonsin	2021-10-18
hCoV-19/cat/USA/VA-21-024401-001/2021	EPI_ISL_5761527	2021-08-05	North America	USA	Virginia		29827	Felis catus	8	Male	AY.3	GK	IDEXX Reference Laboratories	Diagnostic Virology Laboratory, National Veterinary Services Laboratories, USDA1920 Dayton Avenue, Ames, IA 50010, USA	Kerrie M. Franzen, Mary L. Killian, Emily R. Love, Tod P. Stuber, Mia Torchetti, Suelee Robbe-Austerman	2021-10-29
hCoV-19/cat/USA/FL-21-024155-001/2021	EPI_ISL_5761534	2021-08-17	North America	USA	Florida		29815	Felis catus	11	Male	B.1.617.2	GK	Bronson Animal Disease Diagnostic Laboratory	Diagnostic Virology Laboratory, National Veterinary Services Laboratories, USDA1920 Dayton Avenue, Ames, IA 50010, USA	Kerrie M. Franzen, Mary L. Killian, Emily R. Love, Tod P. Stuber, Mia Torchetti, Suelee Robbe-Austerman	2021-10-29
hCoV-19/cat/USA/CA-21-025577-001/2021	EPI_ISL_5761535	2021-08-17	North America	USA	California		29828	Felis catus	14	Male	AY.103	GK	IDEXX Reference Laboratories	Diagnostic Virology Laboratory, National Veterinary Services Laboratories, USDA1920 Dayton Avenue, Ames, IA 50010, USA	Kerrie M. Franzen, Mary L. Killian, Emily R. Love, Tod P. Stuber, Mia Torchetti, Suelee Robbe-Austerman	2021-10-29
hCoV-19/cat/USA/WY-21-028404-001/2021	EPI_ISL_5781756	2021-09-09	North America	USA	Wyoming		29779	Felis catus	12	Female	AY.103	GK	IDEXX Reference Laboratories	Diagnostic Virology Laboratory, National Veterinary Services Laboratories, USDA1920 Dayton Avenue, Ames, IA 50010, USA	Kerrie M. Franzen, Mary L. Killian, Emily R. Love, Tod P. Stuber, Mia Torchetti, Suelee Robbe-Austerman	2021-10-30
hCoV-19/cat/USA/IN-21-032644-001/2021	EPI_ISL_6088086	2021-10-17	North America	USA	Indiana		29792	Felis catus	7 years	Male	AY.44	GK	IDEXX Reference Laboratories	Diagnostic Virology Laboratory, National Veterinary Services Laboratories, USDA1920 Dayton Avenue, Ames, IA 50010, USA	Kerrie M. Franzen, Mary L. Killian, Emily R. Love, Tod P. Stuber, Mia Torchetti, Suelee Robbe-Austerman	2021-11-09
hCoV-19/cat/USA/ID-21-032645-001/2021	EPI_ISL_6088089	2021-10-16	North America	USA	Idaho		29789	Felis catus	10 years	Male	AY.103	GK	IDEXX Reference Laboratories	Diagnostic Virology Laboratory, National Veterinary Services Laboratories, USDA1920 Dayton Avenue, Ames, IA 50010, USA	Kerrie M. Franzen, Mary L. Killian, Emily R. Love, Tod P. Stuber, Mia Torchetti, Suelee Robbe-Austerman	2021-11-09
hCoV-19/cat/Latvia/2560/2021	EPI_ISL_6204713	2021-02-25	Europe	Latvia			29893	Felis catus	unknown	unknown	B.1.1.7	GRY	BIOR, Institute of Food Safety Animal health and Environment	Latvian Biomedical Research and Study Centre	Alise Jakovele, Janis Pjalkovskis, Nikita Zrelovs, Monta Briviba, Ivars Silamikelis, Liga Birzniece, Kaspars Megnis, Una Krumina, Guntars Zarins, Vita Rovite, Lauma Freimane, Laila Silamikele, Laura Ansone, Davids Fridmanis, Elina Dimina, Irena Meistere, Daina Pule, Jurijs Perevoscikovs, Uga Dumpis, Janis Klovins	2021-11-11
hCoV-19/cat/Latvia/2561/2021	EPI_ISL_6204714	2021-02-11	Europe	Latvia			29903	Felis catus	unknown	unknown	B.1.177.60	GV	BIOR, Institute of Food Safety Animal health and Environment	Latvian Biomedical Research and Study Centre	Alise Jakovele, Janis Pjalkovskis, Nikita Zrelovs, Monta Briviba, Ivars Silamikelis, Liga Birzniece, Kaspars Megnis, Una Krumina, Guntars Zarins, Vita Rovite, Lauma Freimane, Laila Silamikele, Laura Ansone, Davids Fridmanis, Elina Dimina, Irena Meistere, Daina Pule, Jurijs Perevoscikovs, Uga Dumpis, Janis Klovins	2021-11-11
hCoV-19/cat/USA/TX-TAMU-172-20-027713-002/2020	EPI_ISL_6639377	2020-09-11	North America	USA	Texas		29830	Felis catus	unknown	unknown	B.1.1.221	GR	Wisconsin Veterinary Diagnostic Laboratory	Diagnostic Virology Laboratory, National Veterinary Services Laboratories, USDA1920 Dayton Avenue, Ames, IA 50010, USA	Kerrie M. Franzen, Mary L. Killian, Emily R. Love, Tod P. Stuber, Mia Torchetti, Suelee Robbe-Austerman	2021-11-23
hCoV-19/cat/Denmark/mDK-315/2020	EPI_ISL_683164	2020-11-17	Europe	Denmark			29769	Felis catus	unknown	unknown	B.1.1.298	GR	Department of Virus and Microbiological Special Diagnostics, Statens Serum Institut, Copenhagen, Denmark	Albertsen Lab, Department of Chemistry and Bioscience, Aalborg University, Denmark	Danish Covid-19 Genome Consortium	2020-12-09
hCoV-19/cat/Denmark/mDK-316/2020	EPI_ISL_683165	2020-11-17	Europe	Denmark			29769	Felis catus	unknown	unknown	B.1.1.298	GR	Department of Virus and Microbiological Special Diagnostics, Statens Serum Institut, Copenhagen, Denmark	Albertsen Lab, Department of Chemistry and Bioscience, Aalborg University, Denmark	Danish Covid-19 Genome Consortium	2020-12-09
hCoV-19/cat/Denmark/mDK-317/2020	EPI_ISL_683166	2020-11-17	Europe	Denmark			29769	Felis catus	unknown	unknown	B.1.1.298	GR	Department of Virus and Microbiological Special Diagnostics, Statens Serum Institut, Copenhagen, Denmark	Albertsen Lab, Department of Chemistry and Bioscience, Aalborg University, Denmark	Danish Covid-19 Genome Consortium	2020-12-09
hCoV-19/cat/USA/TX-TAMU-013/2020	EPI_ISL_699506	2020-06-28	North America	USA	Texas	Brazos County	29836	Felis catus	unknown	unknown	B.1.234	G	Diagnostic Virology Laboratory, USDA National Veterinary Services Laboratories	Diagnostic Virology Laboratory, USDA National Veterinary Services Laboratories	Hamer, S.A., Pauvolid-Correa, A., Zecca, I.B., Davila, E., Auckland, L.D., Roundy, C.M., Tang, W., Torchetti, M., Killian, M.L., Jenkins-Moore, M., Akpalu, Y., Ghai, R.R., Spengler, J., Barton Behravesh, C., Fischer, R.S., Hamer, G.L., Franzen, K.M., Love, E.R.	2020-11-17
hCoV-19/cat/USA/TX-TAMU-078/2020	EPI_ISL_699509	2020-07-29	North America	USA	Texas	Brazos County	29834	Felis catus	unknown	unknown	B.1.577	GH	Diagnostic Virology Laboratory, USDA National Veterinary Services Laboratories	Diagnostic Virology Laboratory, USDA National Veterinary Services Laboratories	Hamer, S.A., Pauvolid-Correa, A., Zecca, I.B., Davila, E., Auckland, L.D., Roundy, C.M., Tang, W., Torchetti, M., Killian, M.L., Jenkins-Moore, M., Akpalu, Y., Ghai, R.R., Spengler, J., Barton Behravesh, C., Fischer, R.S., Hamer, G.L., Franzen, K.M., Love, E.R.	2020-11-17
hCoV-19/cat/Greece/2K/2020	EPI_ISL_717979	2020-11-23	Europe	Greece	Thessaloniki		29834	Felis catus	unknown	unknown	B.1.1	GR	Laboratory of Microbiology and Infectious Diseases, Faculty of Veterinary Medicine, Aristotle University of Thessaloniki, University Campus, 541 24, Thessaloniki, Greece.	Laboratory of Biology, Department of Medicine, Democritus University of Thrace, Alexandroupolis, Greece	Dovrolis N., Chaintoutis S., Dimitriou M., Bampali M., Dovas C., Karakasiliotis I.	2020-12-20
hCoV-19/cat/HongKong/20-04236/2020	EPI_ISL_759858	2020-03-30	Asia	Hong Kong			29830	Felis catus	unknown	unknown	B.1	G	School of Public Health, The University of Hong Kong	School of Public Health, The University of Hong Kong	Barrs, V.R., Peiris, M., Tam, K.W.S., Law, P.Y.L., Brackman, C.J., To, E.M.W., Yu, V.Y.T., Chu, D.K.W., Perera, R.A.P.M. and Sit, T.H.C.	2020-06-16
hCoV-19/cat/USA/CA-21-035224-002/2021	EPI_ISL_7974436	2021-11-15	North America	USA	California		29785	Felis catus	unknown	Male	AY.103	GK	California Animal Health and Food Safety Laboratory - University of California-Davis	Diagnostic Virology Laboratory, National Veterinary Services Laboratories, USDA1920 Dayton Avenue, Ames, IA 50010, USA	Kerrie M. Franzen, Mary L. Killian, Emily R. Love, Tod P. Stuber, Mia Torchetti, Suelee Robbe-Austerman	2021-12-22
hCoV-19/cat/USA/IA-21-036031-001/2021	EPI_ISL_7974437	2021-11-10	North America	USA	Iowa		29828	Felis catus	22 weeks	Male	AY.103	GK	Iowa State University Veterinary Diagnostic Laboratory	Diagnostic Virology Laboratory, National Veterinary Services Laboratories, USDA1920 Dayton Avenue, Ames, IA 50010, USA	Kerrie M. Franzen, Mary L. Killian, Emily R. Love, Tod P. Stuber, Mia Torchetti, Suelee Robbe-Austerman	2021-12-22
hCoV-19/cat/USA/TX-TAMU-250-20-031373-004/2020	EPI_ISL_7974438	2020-10-15	North America	USA	Texas		29834	Felis catus	unknown	unknown	B.1	GH	Wisconsin Veterinary Diagnostic Laboratory	Diagnostic Virology Laboratory, National Veterinary Services Laboratories, USDA1920 Dayton Avenue, Ames, IA 50010, USA	Kerrie M. Franzen, Mary L. Killian, Emily R. Love, Tod P. Stuber, Mia Torchetti, Suelee Robbe-Austerman	2021-12-22
hCoV-19/cat/Latvia/411/2020	EPI_ISL_8099231	2020-12-17	Europe	Latvia			29871	Felis catus	unknown	unknown	S.1	GR	BIOR, Institute of Food Safety Animal health and Environment	Latvian Biomedical Research and Study Centre	Alise Jakovele, Janis Pjalkovskis, Nikita Zrelovs, Monta Briviba, Ivars Silamikelis, Liga Birzniece, Kaspars Megnis, Una Krumina, Guntars Zarins, Vita Rovite, Lauma Freimane, Laila Silamikele, Laura Ansone, Davids Fridmanis, Elina Dimina, Irena Meistere, Daina Pule, Jurijs Perevoscikovs, Uga Dumpis, Janis Klovins	2021-12-27
hCoV-19/cat/Russia/RII-LEN-22246S/2021	EPI_ISL_811147	2021-01-06	Europe	Russia	Leningrad	Vsevolozhsk	29864	Felis catus	3	Male	B.1.1.317	GR	WHO National Influenza Centre Russian Federation	WHO National Influenza Centre Russian Federation	Andrey Komissarov, Artem Fadeev, Maxim Burlakov, Anna Ivanova, Kseniya Komissarova, Dmitry Bazhenov, Daria Danilenko, Ksenia Safina, Elena Nabieva, Georgii Bazykin, Dmitry Lioznov	2021-01-13
hCoV-19/cat/USA/OH-21-037782-001/2021	EPI_ISL_8145732	2021-12-10	North America	USA	Ohio		29792	Felis catus	15	Male	AY.25.1	GK	Antech Diagnostics	Diagnostic Virology Laboratory, National Veterinary Services Laboratories, USDA1920 Dayton Avenue, Ames, IA 50010, USA	Kerrie M. Franzen, Mary L. Killian, Emily R. Love, Tod P. Stuber, Mia Torchetti, Suelee Robbe-Austerman	2021-12-28
hCoV-19/cat/USA/NJ-VSP3509/2021	EPI_ISL_8599342	2021-09-22	North America	USA	New Jersey		29796	Felis catus	11	unknown	AY.3	GK	Lennon	Bushman	John K. Everett, Kyle Rodino, Andrew D. Marques, Elizabeth M. Lennon, Olivia C. Lenz, Shantan Reddy, Aoife M. Roche, Young Hwang, Scott Sherrill-Mix, Samantha A. Whiteside, Jevon Graham-Wooten, Layla A. Khatib, Ayannah S. Fitzgerald, Arupa Ganguly, Mike Feldman, Brendan Kelly, Ronald G. Collman and Frederic Bushan	2022-01-12
hCoV-19/cat/Russia/LEN-RII-22390S/2021	EPI_ISL_873040	2021-01-08	Europe	Russia	Leningrad	Vsevolozhsk	29782	Felis catus	3	Male	B.1.1.424	GR	WHO National Influenza Centre Russian Federation	WHO National Influenza Centre Russian Federation	Andrey Komissarov, Artem Fadeev, Anna Ivanova, Kseniya Komissarova, Dmitry Bazhenov, Mikhail Bakaev, Daria Danilenko, Ksenia Safina, Elena Nabieva, Georgii Bazykin, Dmitry Lioznov	2021-01-26
hCoV-19/cat/USA/WA-21-032634-002s/2021	EPI_ISL_8897004	2021-04-23	North America	USA	Washington		29790	Felis catus	unknown	unknown	B.1.2	GH	Wahington Animal Disease Diagnostic Laboratory	Diagnostic Virology Laboratory, National Veterinary Services Laboratories, USDA1920 Dayton Avenue, Ames, IA 50010, USA	Kerrie M. Franzen, Mary L. Killian, Emily R. Love, Tod P. Stuber, Mia Torchetti, Suelee Robbe-Austerman	2022-01-20
hCoV-19/cat/Switzerland/ZH-UZH-P1784_USZ22_Tier2/2021	EPI_ISL_9461296	2021-11-16	Europe	Switzerland	Zurich		29823	Felis catus	4	Male	AY.129	GK	Clinical Laboratory, Vetsuisse Faculty, University of Zurich	Department of Biosystems Science and Engineering, ETH ZÃ¼rich	Tatjana Chan, Evelyn Kuhlmeier, Marina Luisa Meli, Regina Hofmann-Lehmann, Christian Beisel, Cecilia Valenzuela AgÃ¼Ã­, Chaoran Chen, Ivan Topolsky, Philipp Jablonski, Lara Fuhrmann, David Dreifuss, Katharina Jahn, Rebecca Denes, Ina Nissen, Natascha Santacroce, Elodie Burcklen, Niko Beerenwinkel, Tanja Stadler	2022-02-03
hCoV-19/cat/Italy/VE-IZSVe-20DIA30040-2/2020	EPI_ISL_962892	2020-11-27	Europe	Italy	Veneto	Venezia	29746	Felis catus	10	Male	B.1.177	GV	ULSS 03 Venezia	Istituto Zooprofilattico Sperimentale delle Venezie	Natale Alda, Mazzotta Elisa, Mason Nicoletta, Ceglie Letizia, Lucchese L, Stefani Annalisa, Bonfante Francesco, Bortolami Alessio, Fincato Alice, Monne Isabella, Bellinati Laura, Mion Monica, Guadagno Carmine, Quaranta Erika, Pastori Ambra, Terregino Calogero	2021-02-10
hCoV-19/cat/USA/UT-CDC-4168047-001/2020	EPI_ISL_9936845	2020-10-02	North America	USA	Utah		29796	Felis catus	unknown	unknown	B.1	G	One Health Office, Centers for Disease Control and Prevention	Genomics and Discovery, Respiratory Viruses Branch, Division of Viral Diseases, Centers for Disease Control and Prevention	Yan Li, Anna Kelleher, Jing Zhang, Brian Lynch, Ying Tao, Ausaf Ahmad, Paige Bunkley, Lauren Claire Godino, Owen Herzegh, Anna Uehara, Peter Cook, Han Jia Justin Ng, Caitlin M. Cossaboom, Natalie M. Wendling, Jonathan Towner, Brian Amman, Reid Harvey, Hannah M Rettler, Dean J Taylor, Rachel Marine, Clinton R. Paden, Dhwani Batra, Haibin Wang, Lakshmi Malapati, Tara Coalter, Jasmine Padilla, Morga…	2022-02-16
hCoV-19/cat/USA/UT-CDC-4159739-001/2020	EPI_ISL_9936852	2020-08-26	North America	USA	Utah		29796	Felis catus	unknown	unknown	B.1	GH	One Health Office, Centers for Disease Control and Prevention	Genomics and Discovery, Respiratory Viruses Branch, Division of Viral Diseases, Centers for Disease Control and Prevention	Yan Li, Anna Kelleher, Jing Zhang, Brian Lynch, Ying Tao, Ausaf Ahmad, Paige Bunkley, Lauren Claire Godino, Owen Herzegh, Anna Uehara, Peter Cook, Han Jia Justin Ng, Caitlin M. Cossaboom, Natalie M. Wendling, Jonathan Towner, Brian Amman, Reid Harvey, Hannah M Rettler, Dean J Taylor, Rachel Marine, Clinton R. Paden, Dhwani Batra, Haibin Wang, Lakshmi Malapati, Tara Coalter, Jasmine Padilla, Morga…	2022-02-16
hCoV-19/lion/USA/TX-22-002383-002/2022	EPI_ISL_10656100	2022-01-14	North America	USA	Texas		29792	Panthera leo	14	Female	AY.103	GK	Texas Veterinary Medical Diagnostic Laboratory	Diagnostic Virology Laboratory, National Veterinary Services Laboratories, USDA1920 Dayton Avenue, Ames, IA 50010, USA	Kerrie M. Franzen, Mary L. Killian, Emily R. Love, Thanh T. Chinh, Tod P. Stuber, Mia Torchetti, Kristina Lantz	2022-03-04
hCoV-19/lion/CzechRepublic/3855-1/2021	EPI_ISL_1497613	2021-02-25	Europe	Czech Republic	Prague		29717	Panthera leo	unknown	unknown	B.1.1.7	GRY	State Veterinary Institute Prague	State Veterinary Institute Prague	Nagy,A;Cernikova,L;Stara,M	2021-04-07
hCoV-19/lion/India/TN-NIHSAD-21-0016/2021	EPI_ISL_2821079	2021-05-29	Asia	India	Tamil Nadu	Chennai	29829	Panthera leo	2	Female	B.1.617.2	GK	National Institute of High Security Animal Diseases	National Institute of High Security Animal Diseases	Anamika Mishra, Ashutosh Aasdev, Sandeep Bhatia, Naveen Kumar, Pradeep N Gandhale, Chandan K Dubey, Meghna Tripathi, Sushil Tripathi, Dipesh K Nayak, Ashwin A Raut, Vijendra P Singh	2021-07-05
hCoV-19/lion/India/TN-NIHSAD-21-0019/2021	EPI_ISL_2821080	2021-05-29	Asia	India	Tamil Nadu	Chennai	29829	Panthera leo	2	Male	B.1.617.2	GK	National Institute of High Security Animal Diseases	National Institute of High Security Animal Diseases	Anamika Mishra, Ashutosh Aasdev, Sandeep Bhatia, Naveen Kumar, Pradeep N Gandhale, Chandan K Dubey, Meghna Tripathi, Sushil Tripathi, Dipesh K Nayak, Ashwin A Raut, Vijendra P Singh	2021-07-05
hCoV-19/lion/USA/TX-21-004077-001/2021	EPI_ISL_2928451	2021-02-03	North America	USA	Texas		29803	Panthera leo	unknown	unknown	B.1.234	G	Texas Veterinary Medical Diagnostic Laboratory	Diagnostic Virology Laboratory, National Veterinary Services Laboratories, USDA1920 Dayton Avenue, Ames, IA 50010, USA	Kerrie M. Franzen, Mary L. Killian, Emily R. Love, Tod P. Stuber, Mia Torchetti, Suelee Robbe-Austerman	2021-07-13
hCoV-19/lion/USA/PA-21-010357-002/2021	EPI_ISL_2928452	2021-04-04	North America	USA	Pennsylvania		29785	Panthera leo	unknown	Female	B.1.1.7	GRY	Veterinary Diagnostic Laboratory University of Illinois at Urbana-Champaign	Diagnostic Virology Laboratory, National Veterinary Services Laboratories, USDA1920 Dayton Avenue, Ames, IA 50010, USA	Kerrie M. Franzen, Mary L. Killian, Emily R. Love, Tod P. Stuber, Mia Torchetti, Suelee Robbe-Austerman	2021-07-13
hCoV-19/lion/USA/NY-2-041520/2020	EPI_ISL_566036	2020-04-04	North America	USA	New York		29867	Panthera leo	unknown	unknown	B	V	Wildlife Conservation Society, Bronx Zoo	Diagnostic Virology Laboratory, United States Department of Agriculture, National Veterinary Services Laboratories, Population Medicine and Diagnostic Sciences, Cornell University	McAloose, D., Laverack, M., Wang, L., Killian, M.L., Caserta, L.C., Yuan, F., Mitchell, P.K., Queen, K., Mauldin, M.R., Cronk, B.D., Bartlett, S.L., Sykes, J.M., Zec, S., Stokol, T., Ingerman, K., Delaney, M.A., Frederikson, R., Ivancic, M., Jenkins-Moore, M., Mozingo, K., Farnzen, K., Kuzmin, I., Hines Bergeson, N., Goodman, L., Wang, H., Tong, S., Fang, Y., Olmstead, C., McCann, C., Thomas, P.,…	2020-07-02
hCoV-19/lion/USA/NY-3-041520/2020	EPI_ISL_566037	2020-04-04	North America	USA	New York		29863	Panthera leo	unknown	unknown	B	V	Wildlife Conservation Society, Bronx Zoo	Diagnostic Virology Laboratory, United States Department of Agriculture, National Veterinary Services Laboratories, Population Medicine and Diagnostic Sciences, Cornell University	McAloose, D., Laverack, M., Wang, L., Killian, M.L., Caserta, L.C., Yuan, F., Mitchell, P.K., Queen, K., Mauldin, M.R., Cronk, B.D., Bartlett, S.L., Sykes, J.M., Zec, S., Stokol, T., Ingerman, K., Delaney, M.A., Frederikson, R., Ivancic, M., Jenkins-Moore, M., Mozingo, K., Farnzen, K., Kuzmin, I., Hines Bergeson, N., Goodman, L., Wang, H., Tong, S., Fang, Y., Olmstead, C., McCann, C., Thomas, P.,…	2020-07-02
hCoV-19/lion/USA/NY-041520/2020	EPI_ISL_566038	2020-04-04	North America	USA	New York		29862	Panthera leo	unknown	unknown	B	V	Wildlife Conservation Society, Bronx Zoo	Diagnostic Virology Laboratory, United States Department of Agriculture, National Veterinary Services Laboratories, Population Medicine and Diagnostic Sciences, Cornell University	McAloose, D., Laverack, M., Wang, L., Killian, M.L., Caserta, L.C., Yuan, F., Mitchell, P.K., Queen, K., Mauldin, M.R., Cronk, B.D., Bartlett, S.L., Sykes, J.M., Zec, S., Stokol, T., Ingerman, K., Delaney, M.A., Frederikson, R., Ivancic, M., Jenkins-Moore, M., Mozingo, K., Farnzen, K., Kuzmin, I., Hines Bergeson, N., Goodman, L., Wang, H., Tong, S., Fang, Y., Olmstead, C., McCann, C., Thomas, P.,…	2020-07-02
hCoV-19/lion/USA/NY-2/2020	EPI_ISL_566044	2020-04-04	North America	USA	New York		29835	Panthera leo	unknown	unknown	B	V	Wildlife Conservation Society, Bronx Zoo	Diagnostic Virology Laboratory, United States Department of Agriculture, National Veterinary Services Laboratories, Population Medicine and Diagnostic Sciences, Cornell University	McAloose, D., Laverack, M., Wang, L., Killian, M.L., Caserta, L.C., Yuan, F., Mitchell, P.K., Queen, K., Mauldin, M.R., Cronk, B.D., Bartlett, S.L., Sykes, J.M., Zec, S., Stokol, T., Ingerman, K., Delaney, M.A., Frederikson, R., Ivancic, M., Jenkins-Moore, M., Mozingo, K., Farnzen, K., Kuzmin, I., Hines Bergeson, N., Goodman, L., Wang, H., Tong, S., Fang, Y., Olmstead, C., McCann, C., Thomas, P.,…	2020-07-13
hCoV-19/lion/USA/AL-21-028712-001/2021	EPI_ISL_5867584	2021-09-14	North America	USA	Alabama		29826	Panthera leo	16 years	Male	AY.25.1	GK	Cornell Diagnostic Laboratory	Diagnostic Virology Laboratory, National Veterinary Services Laboratories, USDA1920 Dayton Avenue, Ames, IA 50010, USA	Kerrie M. Franzen, Mary L. Killian, Emily R. Love, Tod P. Stuber, Mia Torchetti, Suelee Robbe-Austerman	2021-11-02
hCoV-19/lion/USA/AL-21-028713-002/2021	EPI_ISL_5867585	2021-09-19	North America	USA	Alabama		29826	Panthera leo	16 years	Female	AY.25.1	GK	Cornell Diagnostic Laboratory	Diagnostic Virology Laboratory, National Veterinary Services Laboratories, USDA1920 Dayton Avenue, Ames, IA 50010, USA	Kerrie M. Franzen, Mary L. Killian, Emily R. Love, Tod P. Stuber, Mia Torchetti, Suelee Robbe-Austerman	2021-11-02
hCoV-19/lion/PuertoRico/PR-21-31013-001/2021	EPI_ISL_5886784	2021-10-13	North America	Puerto Rico			29824	Panthera leo	10 years	Female	AY.3	GK	USDA APHIS VS	Diagnostic Virology Laboratory, National Veterinary Services Laboratories, USDA1920 Dayton Avenue, Ames, IA 50010, USA	Kerrie M. Franzen, Mary L. Killian, Emily R. Love, Tod P. Stuber, Mia Torchetti, Suelee Robbe-Austerman	2021-11-03
hCoV-19/lion/PuertoRico/PR-21-31013-006/2021	EPI_ISL_5886785	2021-10-13	North America	Puerto Rico			29790	Panthera leo	10 years	Male	AY.3	GK	USDA APHIS VS	Diagnostic Virology Laboratory, National Veterinary Services Laboratories, USDA1920 Dayton Avenue, Ames, IA 50010, USA	Kerrie M. Franzen, Mary L. Killian, Emily R. Love, Tod P. Stuber, Mia Torchetti, Suelee Robbe-Austerman	2021-11-03
hCoV-19/lion/USA/OH-21-029137-001/2021	EPI_ISL_5899817	2021-09-28	North America	USA	Ohio		29791	Panthera leo	6	Male	B.1.617.2	GK	Ohio Animal Disease Diagnostic Laboratory	Diagnostic Virology Laboratory, National Veterinary Services Laboratories, USDA1920 Dayton Avenue, Ames, IA 50010, USA	Kerrie M. Franzen, Mary L. Killian, Emily R. Love, Tod P. Stuber, Mia Torchetti, Suelee Robbe-Austerman	2021-11-03
hCoV-19/lion/USA/IL-21-029401-005/2021	EPI_ISL_5899818	2021-09-28	North America	USA	Illinois		29862	Panthera leo	unknown	unknown	AY.44	GK	Veterinary Diagnostic Laboratory University of Illinois at Urbana-Champaign	Diagnostic Virology Laboratory, National Veterinary Services Laboratories, USDA1920 Dayton Avenue, Ames, IA 50010, USA	Kerrie M. Franzen, Mary L. Killian, Emily R. Love, Tod P. Stuber, Mia Torchetti, Suelee Robbe-Austerman	2021-11-03
hCoV-19/lion/USA/IN-21-030962-003/2021	EPI_ISL_5937175	2021-10-10	North America	USA	Indiana		29789	Panthera leo	unknown	Female	B.1.617.2	GK	Veterinary Diagnostic Laboratory University of Illinois at Urbana-Champaign	Diagnostic Virology Laboratory, National Veterinary Services Laboratories, USDA1920 Dayton Avenue, Ames, IA 50010, USA	Kerrie M. Franzen, Mary L. Killian, Emily R. Love, Tod P. Stuber, Mia Torchetti, Suelee Robbe-Austerman	2021-11-05
hCoV-19/lion/USA/HI-21-031374-001/2021	EPI_ISL_5937176	2021-10-04	North America	USA	Hawaii		29828	Panthera leo	13	Male	AY.25	GK	Veterinary Diagnostic Laboratory University of Illinois at Urbana-Champaign	Diagnostic Virology Laboratory, National Veterinary Services Laboratories, USDA1920 Dayton Avenue, Ames, IA 50010, USA	Kerrie M. Franzen, Mary L. Killian, Emily R. Love, Tod P. Stuber, Mia Torchetti, Suelee Robbe-Austerman	2021-11-05
hCoV-19/lion/USA/HI-21-031374-002/2021	EPI_ISL_5937177	2021-10-11	North America	USA	Hawaii		29804	Panthera leo	12	Female	B.1.617.2	GK	Veterinary Diagnostic Laboratory University of Illinois at Urbana-Champaign	Diagnostic Virology Laboratory, National Veterinary Services Laboratories, USDA1920 Dayton Avenue, Ames, IA 50010, USA	Kerrie M. Franzen, Mary L. Killian, Emily R. Love, Tod P. Stuber, Mia Torchetti, Suelee Robbe-Austerman	2021-11-05
hCoV-19/lion/USA/CO-21-031946-001/2021	EPI_ISL_6088015	2021-10-14	North America	USA	Colorado		29828	Panthera leo	unknown	Male	AY.20	GK	Colorado State University Veterinary Diagnostic Laboratory	Diagnostic Virology Laboratory, National Veterinary Services Laboratories, USDA1920 Dayton Avenue, Ames, IA 50010, USA	Kerrie M. Franzen, Mary L. Killian, Emily R. Love, Tod P. Stuber, Mia Torchetti, Suelee Robbe-Austerman	2021-11-09
hCoV-19/lion/USA/CO-21-031946-002/2021	EPI_ISL_6088016	2021-10-14	North America	USA	Colorado		29845	Panthera leo	unknown	Female	AY.20	GK	Colorado State University Veterinary Diagnostic Laboratory	Diagnostic Virology Laboratory, National Veterinary Services Laboratories, USDA1920 Dayton Avenue, Ames, IA 50010, USA	Kerrie M. Franzen, Mary L. Killian, Emily R. Love, Tod P. Stuber, Mia Torchetti, Suelee Robbe-Austerman	2021-11-09
hCoV-19/lion/USA/CO-21-031946-003/2021	EPI_ISL_6088018	2021-10-14	North America	USA	Colorado		29788	Panthera leo	unknown	Male	AY.20	GK	Colorado State University Veterinary Diagnostic Laboratory	Diagnostic Virology Laboratory, National Veterinary Services Laboratories, USDA1920 Dayton Avenue, Ames, IA 50010, USA	Kerrie M. Franzen, Mary L. Killian, Emily R. Love, Tod P. Stuber, Mia Torchetti, Suelee Robbe-Austerman	2021-11-09
hCoV-19/lion/USA/CO-21-031946-004/2021	EPI_ISL_6088025	2021-10-14	North America	USA	Colorado		29843	Panthera leo	unknown	Male	AY.20	GK	Colorado State University Veterinary Diagnostic Laboratory	Diagnostic Virology Laboratory, National Veterinary Services Laboratories, USDA1920 Dayton Avenue, Ames, IA 50010, USA	Kerrie M. Franzen, Mary L. Killian, Emily R. Love, Tod P. Stuber, Mia Torchetti, Suelee Robbe-Austerman	2021-11-09
hCoV-19/lion/USA/CO-21-031946-005/2021	EPI_ISL_6088026	2021-10-14	North America	USA	Colorado		29828	Panthera leo	unknown	Male	AY.20	GK	Colorado State University Veterinary Diagnostic Laboratory	Diagnostic Virology Laboratory, National Veterinary Services Laboratories, USDA1920 Dayton Avenue, Ames, IA 50010, USA	Kerrie M. Franzen, Mary L. Killian, Emily R. Love, Tod P. Stuber, Mia Torchetti, Suelee Robbe-Austerman	2021-11-09
hCoV-19/lion/USA/CO-21-031946-006/2021	EPI_ISL_6088034	2021-10-14	North America	USA	Colorado		29828	Panthera leo	unknown	Male	AY.20	GK	Colorado State University Veterinary Diagnostic Laboratory	Diagnostic Virology Laboratory, National Veterinary Services Laboratories, USDA1920 Dayton Avenue, Ames, IA 50010, USA	Kerrie M. Franzen, Mary L. Killian, Emily R. Love, Tod P. Stuber, Mia Torchetti, Suelee Robbe-Austerman	2021-11-09
hCoV-19/lion/USA/CO-21-031946-007/2021	EPI_ISL_6088040	2021-10-14	North America	USA	Colorado		29827	Panthera leo	unknown	Male	AY.20	GK	Colorado State University Veterinary Diagnostic Laboratory	Diagnostic Virology Laboratory, National Veterinary Services Laboratories, USDA1920 Dayton Avenue, Ames, IA 50010, USA	Kerrie M. Franzen, Mary L. Killian, Emily R. Love, Tod P. Stuber, Mia Torchetti, Suelee Robbe-Austerman	2021-11-09
hCoV-19/lion/USA/CO-21-031946-008/2021	EPI_ISL_6088041	2021-10-14	North America	USA	Colorado		29827	Panthera leo	unknown	Female	AY.20	GK	Colorado State University Veterinary Diagnostic Laboratory	Diagnostic Virology Laboratory, National Veterinary Services Laboratories, USDA1920 Dayton Avenue, Ames, IA 50010, USA	Kerrie M. Franzen, Mary L. Killian, Emily R. Love, Tod P. Stuber, Mia Torchetti, Suelee Robbe-Austerman	2021-11-09
hCoV-19/lion/USA/CO-21-031946-009/2021	EPI_ISL_6088044	2021-10-14	North America	USA	Colorado		29826	Panthera leo	unknown	Female	AY.20	GK	Colorado State University Veterinary Diagnostic Laboratory	Diagnostic Virology Laboratory, National Veterinary Services Laboratories, USDA1920 Dayton Avenue, Ames, IA 50010, USA	Kerrie M. Franzen, Mary L. Killian, Emily R. Love, Tod P. Stuber, Mia Torchetti, Suelee Robbe-Austerman	2021-11-09
hCoV-19/lion/USA/CO-21-031946-010/2021	EPI_ISL_6088046	2021-10-14	North America	USA	Colorado		29789	Panthera leo	unknown	Male	AY.20	GK	Colorado State University Veterinary Diagnostic Laboratory	Diagnostic Virology Laboratory, National Veterinary Services Laboratories, USDA1920 Dayton Avenue, Ames, IA 50010, USA	Kerrie M. Franzen, Mary L. Killian, Emily R. Love, Tod P. Stuber, Mia Torchetti, Suelee Robbe-Austerman	2021-11-09
hCoV-19/lion/USA/CO-21-031946-011/2021	EPI_ISL_6088051	2021-10-14	North America	USA	Colorado		29825	Panthera leo	unknown	Female	AY.20	GK	Colorado State University Veterinary Diagnostic Laboratory	Diagnostic Virology Laboratory, National Veterinary Services Laboratories, USDA1920 Dayton Avenue, Ames, IA 50010, USA	Kerrie M. Franzen, Mary L. Killian, Emily R. Love, Tod P. Stuber, Mia Torchetti, Suelee Robbe-Austerman	2021-11-09
hCoV-19/lion/USA/UT-21-031970-001/2021	EPI_ISL_6088056	2021-10-20	North America	USA	Utah		29828	Panthera leo	8 years	Female	AY.44	GK	Diagnostic Virology Laboratory, National Veterinary Services Laboratories, USDA1920 Dayton Avenue, Ames, IA 50010, USA	Diagnostic Virology Laboratory, National Veterinary Services Laboratories, USDA1920 Dayton Avenue, Ames, IA 50010, USA	Kerrie M. Franzen, Mary L. Killian, Emily R. Love, Tod P. Stuber, Mia Torchetti, Suelee Robbe-Austerman	2021-11-09
hCoV-19/lion/USA/UT-21-031970-003/2021	EPI_ISL_6088063	2021-10-20	North America	USA	Utah		29834	Panthera leo	5 years	Female	AY.44	GK	Diagnostic Virology Laboratory, National Veterinary Services Laboratories, USDA1920 Dayton Avenue, Ames, IA 50010, USA	Diagnostic Virology Laboratory, National Veterinary Services Laboratories, USDA1920 Dayton Avenue, Ames, IA 50010, USA	Kerrie M. Franzen, Mary L. Killian, Emily R. Love, Tod P. Stuber, Mia Torchetti, Suelee Robbe-Austerman	2021-11-09
hCoV-19/lion/USA/UT-21-031970-004/2021	EPI_ISL_6088070	2021-10-20	North America	USA	Utah		29829	Panthera leo	10 years	Male	AY.44	GK	Diagnostic Virology Laboratory, National Veterinary Services Laboratories, USDA1920 Dayton Avenue, Ames, IA 50010, USA	Diagnostic Virology Laboratory, National Veterinary Services Laboratories, USDA1920 Dayton Avenue, Ames, IA 50010, USA	Kerrie M. Franzen, Mary L. Killian, Emily R. Love, Tod P. Stuber, Mia Torchetti, Suelee Robbe-Austerman	2021-11-09
hCoV-19/lion/USA/UT-21-031970-005/2021	EPI_ISL_6088078	2021-10-20	North America	USA	Utah		29843	Panthera leo	10 years	Male	AY.44	GK	Diagnostic Virology Laboratory, National Veterinary Services Laboratories, USDA1920 Dayton Avenue, Ames, IA 50010, USA	Diagnostic Virology Laboratory, National Veterinary Services Laboratories, USDA1920 Dayton Avenue, Ames, IA 50010, USA	Kerrie M. Franzen, Mary L. Killian, Emily R. Love, Tod P. Stuber, Mia Torchetti, Suelee Robbe-Austerman	2021-11-09
hCoV-19/lion/USA/MO-21-033928-007/2021	EPI_ISL_6639383	2021-11-04	North America	USA	Missouri		29789	Panthera leo	15 years	Female	AY.44	GK	Veterinary Medical Diagnostic Laboratory	Diagnostic Virology Laboratory, National Veterinary Services Laboratories, USDA1920 Dayton Avenue, Ames, IA 50010, USA	Kerrie M. Franzen, Mary L. Killian, Emily R. Love, Tod P. Stuber, Mia Torchetti, Suelee Robbe-Austerman	2021-11-23
hCoV-19/lion/Singapore/NParks-G11342/2021	EPI_ISL_7016463	2021-11-09	Asia	Singapore			29733	Panthera leo	17	Female	AY.23.1	GK	National Parks Board, Centre for Animal & Veterinary Sciences	National Parks Board, Centre for Animal & Veterinary Sciences	Wang, Yifan; Ong, Jasmine; Tan, Adrian, Fernandez, Charlene; Huangfu, Taoqi	2021-12-03
hCoV-19/lion/USA/NC-21-035353-001/2021	EPI_ISL_7974433	2021-11	North America	USA	North Carolina		29792	Panthera leo	unknown	unknown	AY.103	GK	Cornell Diagnostic Laboratory	Diagnostic Virology Laboratory, National Veterinary Services Laboratories, USDA1920 Dayton Avenue, Ames, IA 50010, USA	Kerrie M. Franzen, Mary L. Killian, Emily R. Love, Tod P. Stuber, Mia Torchetti, Suelee Robbe-Austerman	2021-12-22
hCoV-19/lion/USA/NC-21-035353-002/2021	EPI_ISL_7974434	2021-11	North America	USA	North Carolina		29790	Panthera leo	unknown	unknown	AY.103	GK	Cornell Diagnostic Laboratory	Diagnostic Virology Laboratory, National Veterinary Services Laboratories, USDA1920 Dayton Avenue, Ames, IA 50010, USA	Kerrie M. Franzen, Mary L. Killian, Emily R. Love, Tod P. Stuber, Mia Torchetti, Suelee Robbe-Austerman	2021-12-22
hCoV-19/lion/USA/NC-21-035353-004/2021	EPI_ISL_7974435	2021-11	North America	USA	North Carolina		29837	Panthera leo	unknown	unknown	AY.103	GK	Cornell Diagnostic Laboratory	Diagnostic Virology Laboratory, National Veterinary Services Laboratories, USDA1920 Dayton Avenue, Ames, IA 50010, USA	Kerrie M. Franzen, Mary L. Killian, Emily R. Love, Tod P. Stuber, Mia Torchetti, Suelee Robbe-Austerman	2021-12-22
hCoV-19/lion/USA/IN-21-039574-001/2021	EPI_ISL_9046670	2021-12-18	North America	USA	Indiana		29827	Panthera leo	8 years	Male	AY.103	GK	IDEXX Reference Laboratories	Diagnostic Virology Laboratory, National Veterinary Services Laboratories, USDA1920 Dayton Avenue, Ames, IA 50010, USA	Kerrie M. Franzen, Mary L. Killian, Emily R. Love, Tod P. Stuber, Mia Torchetti, Suelee Robbe-Austerman	2022-01-25
hCoV-19/lion/USA/UT-21-033479-005/2021	EPI_ISL_9046671	2021-11-03	North America	USA	Utah		29812	Panthera leo	10 years	Male	AY.44	GK	Diagnostic Virology Laboratory, National Veterinary Services Laboratories, USDA1920 Dayton Avenue, Ames, IA 50010, USA	Diagnostic Virology Laboratory, National Veterinary Services Laboratories, USDA1920 Dayton Avenue, Ames, IA 50010, USA	Kerrie M. Franzen, Mary L. Killian, Emily R. Love, Tod P. Stuber, Mia Torchetti, Suelee Robbe-Austerman	2022-01-25
hCoV-19/lion/USA/LA-22-000856-007/2021	EPI_ISL_9046672	2021-12-30	North America	USA	Louisiana		29804	Panthera leo	unknown	Female	AY.100	GK	Louisiana Animal Disease Diagnostic Laboratory	Diagnostic Virology Laboratory, National Veterinary Services Laboratories, USDA1920 Dayton Avenue, Ames, IA 50010, USA	Kerrie M. Franzen, Mary L. Killian, Emily R. Love, Tod P. Stuber, Mia Torchetti, Suelee Robbe-Austerman	2022-01-25
hCoV-19/lion/USA/LA-22-000856-008/2021	EPI_ISL_9046673	2021-12-30	North America	USA	Louisiana		29791	Panthera leo	unknown	Female	AY.100	GK	Louisiana Animal Disease Diagnostic Laboratory	Diagnostic Virology Laboratory, National Veterinary Services Laboratories, USDA1920 Dayton Avenue, Ames, IA 50010, USA	Kerrie M. Franzen, Mary L. Killian, Emily R. Love, Tod P. Stuber, Mia Torchetti, Suelee Robbe-Austerman	2022-01-25
hCoV-19/dog/Switzerland/ZH-UZH-P1841_USZ_37_T_1/2021	EPI_ISL_11583325	2021-12-08	Europe	Switzerland	Zurich		29823	Canis lupus familiaris	11	Male	AY.43.4	GK	Clinical Laboratory, Vetsuisse Faculty, University of Zurich	Department of Biosystems Science and Engineering, ETH ZÃ¼rich	Tatjana Chan, Evelyn Kuhlmeier, Marina Luisa Meli, Regina Hofmann-Lehmann, Christian Beisel, Cecilia Valenzuela AgÃ¼Ã­, Chaoran Chen, Ivan Topolsky, Philipp Jablonski, Lara Fuhrmann, David Dreifuss, Katharina Jahn, Rebecca Denes, Ina Nissen, Natascha Santacroce, Elodie Burcklen, Niko Beerenwinkel, Tanja Stadler	2022-03-30
hCoV-19/dog/Mexico/CPALB32021033/2020	EPI_ISL_11991713	2020-04-27	North America	Mexico	Mexico City		29891	Canis lupus familiaris	18 months	Male	B.1.189	G	ComisiÃ³n MÃ©xico-Estados Unidos para la prevenciÃ³n de la fiebre aftosa y otras enfermedades exÃ³ticas de los animales (CPA-SENASICA)	CPA-SENASICA	Navarro-LÃ³pez, Roberto; Rocha-MartÃ­nez, Marisol Karina; SolÃ­s-HernÃ¡ndez, Mario; GÃ³mez-Romero, Ninnet; VelÃ¡zquez-Salinas, Lauro; Estrada-Franco, Jorge Guillermo	2022-04-12
hCoV-19/dog/USA/CT-CVMDL-1/2021	EPI_ISL_1241386	2021-02-12	North America	USA	Connecticut		29869	Canis lupus familiaris	3 months	Female	B.1.2	GH	Connecticut Veterinary Medical Diagnostic Laboratory	Department of Pathobiology, University of Connecticut	Dong-Hun Lee, Zeinab H. Helal, Junwon Kim, Amelia Hunt, Alyza Barbieri, Ji-yeon Hyeon, David H. Chung, Guillermo Risatti	2021-03-15
hCoV-19/USA/AZ-TG1054469/2021	EPI_ISL_12543431	2021-12-03	North America	USA	Arizona		29829	Canis lupus familiaris	unknown	unknown	AY.103	GK	The Translational Genomics Research Institute (TGen) North	The Translational Genomics Research Institute (TGen) North	Jolene Bowers, Heather Centner, Brett Van Tassel, Chris French, Hayley Yaglom, Darrin Lemmer, Dave Engelthaler	2022-05-05
hCoV-19/USA/AZ-TG1054539/2021	EPI_ISL_12543434	2021-11-17	North America	USA	Arizona		29830	Canis lupus familiaris	unknown	unknown	AY.25.1	GK	The Translational Genomics Research Institute (TGen) North	The Translational Genomics Research Institute (TGen) North	Jolene Bowers, Heather Centner, Brett Van Tassel, Chris French, Hayley Yaglom, Darrin Lemmer, Dave Engelthaler	2022-05-05
hCoV-19/dog/USA/TX-TAMU-21-005988-002-466/2021	EPI_ISL_1315074	2021-02-12	North America	USA	Texas	Brazos County	29784	Canis lupus familiaris	15	Male	B.1.1.7	GRY	Texas A&M College of Veterinary Medicine & Biomedical Sciences via Wisconsin Veterinary Diagnostic Laboratory, University of Wisconsin-Madison	Diagnostic Virology Laboratory, National Veterinary Services Laboratories, USDA1920 Dayton Avenue, Ames, IA 50010, USA	Kerrie M. Franzen, Mary L. Killian, Emily R. Love, Sarah A. Hamer, Gabriel L. Hamer, Ria R. Ghai, Casey Barton Behravesh, Ailam Lim	2021-03-23
hCoV-19/dog/Japan/VetD12/2021	EPI_ISL_14436253	2021-08	Asia	Japan			29769	Canis lupus familiaris	1	Male	AY.29	GK	Department of Veterinary Science, National Institute of Infectious Diseases	Department of Veterinary Science, National Institute of Infectious Diseases	Yudai Kuroda, Tsukasa Yamamoto, Keita Ishijima, Ryo Horie, Kosuke Kawamoto, Ken Maeda	2022-08-12
hCoV-19/dog/Japan/VetD15/2021	EPI_ISL_14436254	2021-09	Asia	Japan			29769	Canis lupus familiaris	5	Male	AY.29	GK	Department of Veterinary Science, National Institute of Infectious Diseases	Department of Veterinary Science, National Institute of Infectious Diseases	Yudai Kuroda, Tsukasa Yamamoto, Keita Ishijima, Ryo Horie, Kosuke Kawamoto, Ken Maeda	2022-08-12
hCoV-19/dog/Japan/VetD2/2020	EPI_ISL_14436255	2020-07	Asia	Japan			29766	Canis lupus familiaris	11 months	Male	B.1.1.284	GR	Department of Veterinary Science, National Institute of Infectious Diseases	Department of Veterinary Science, National Institute of Infectious Diseases	Yudai Kuroda, Tsukasa Yamamoto, Keita Ishijima, Ryo Horie, Kosuke Kawamoto, Tsuyoshi Sekizuka, Makoto Kuroda, Ken Maeda	2022-08-12
hCoV-19/dog/Japan/VetD3/2020	EPI_ISL_14436256	2020-08	Asia	Japan			29772	Canis lupus familiaris	1	Male	B.1.1.284	GR	Department of Veterinary Science, National Institute of Infectious Diseases	Department of Veterinary Science, National Institute of Infectious Diseases	Yudai Kuroda, Tsukasa Yamamoto, Keita Ishijima, Ryo Horie, Kosuke Kawamoto, Tsuyoshi Sekizuka, Makoto Kuroda, Ken Maeda	2022-08-12
hCoV-19/dog/Japan/VetD5/2020	EPI_ISL_14436257	2020-08	Asia	Japan			29781	Canis lupus familiaris	17	Female	B.1.1.284	GR	Department of Veterinary Science, National Institute of Infectious Diseases	Department of Veterinary Science, National Institute of Infectious Diseases	Yudai Kuroda, Tsukasa Yamamoto, Keita Ishijima, Ryo Horie, Kosuke Kawamoto, Tsuyoshi Sekizuka, Makoto Kuroda, Ken Maeda	2022-08-12
hCoV-19/dog/Thailand/CU27042N/2021	EPI_ISL_2628963	2021-05-04	Asia	Thailand	Bangkok		29778	Canis lupus familiaris	unknown	unknown	B.1.1.7	GRY	Department of Veterinary Public Health, Faculty of Veterinary Science, Chulalongkorn University, Bangkok, Thailand, Center of Excellence for Emerging and Re-emerging Infectious Diseases in Animals, and One Health Research Cluster, Faculty of Veterinary Science, Chulalongkorn University	Department of Veterinary Public Health, Faculty of Veterinary Science, Chulalongkorn University, Bangkok, Thailand, Center of Excellence for Emerging and Re-emerging Infectious Diseases in Animals, and One Health Research Cluster, Faculty of Veterinary Science, Chulalongkorn University	Jairak,W., Charoenkul,K., Chamsai,E., Udom,K., Chaiyawong,S., Bunpapong,N., Boonyapisitsopa,S., Tantilertcharoen,R., Techakriengkrai,N., Surachetpong,S., Tangwangvivat,R., Suwannakarn,K., Poovorawan,Y. and Amonsin,A.	2021-06-16
hCoV-19/dog/Thailand/CU27184N/2021	EPI_ISL_2663240	2021-05-19	Asia	Thailand	Bangkok		29743	Canis lupus familiaris	unknown	unknown	B.1.1.7	GRY	Department of Veterinary Public Health, Faculty of Veterinary Science, Chulalongkorn University	Department of Veterinary Public Health, Faculty of Veterinary Science, Chulalongkorn University	Jairak,W., Charoenkul,K., Chamsai,E., Udom,K., Chaiyawong,S., Bunpapong,N., Boonyapisitsopa,S., Tantilertcharoen,R., Techakriengkrai,N., Surachetpong,S., Tangwangvivat,R.,Suwannakarn,K., Poovorawan,Y. and Amonsin,A.	2021-06-21
hCoV-19/dog/USA/MS-21-012417-001/2021	EPI_ISL_2930558	2021-04-16	North America	USA	Mississippi		29784	Canis lupus familiaris	2	Male	B.1.1.7	GRY	IDEXX Reference Laboratories	Diagnostic Virology Laboratory, National Veterinary Services Laboratories, USDA1920 Dayton Avenue, Ames, IA 50010, USA	Kerrie M. Franzen, Mary L. Killian, Emily R. Love, Tod P. Stuber, Mia Torchetti, Suelee Robbe-Austerman	2021-07-13
hCoV-19/dog/USA/CT-21-007025-001/2021	EPI_ISL_2930560	2021-03-03	North America	USA	Connecticut		29794	Canis lupus familiaris	13	Female	B.1.526	GH	IDEXX Reference Laboratories	Diagnostic Virology Laboratory, National Veterinary Services Laboratories, USDA1920 Dayton Avenue, Ames, IA 50010, USA	Kerrie M. Franzen, Mary L. Killian, Emily R. Love, Tod P. Stuber, Mia Torchetti, Suelee Robbe-Austerman	2021-07-13
hCoV-19/dog/USA/FL-21-002342-001/2021	EPI_ISL_2958983	2021-01-15	North America	USA	Florida		29827	Canis lupus familiaris	9	Female	B.1.526	GH	IDEXX Reference Laboratories	Diagnostic Virology Laboratory, National Veterinary Services Laboratories, USDA1920 Dayton Avenue, Ames, IA 50010, USA	Kerrie M. Franzen, Mary L. Killian, Emily R. Love, Tod P. Stuber, Mia Torchetti, Suelee Robbe-Austerman	2021-07-15
hCoV-19/dog/USA/PA-20-037287-001/2020	EPI_ISL_3010051	2020-12-14	North America	USA	Pennsylvania		29837	Canis lupus familiaris	7	Female	B.1.509	GH	Penn Vet University of Pennsylvania Ryan Veterinary Hospital	Diagnostic Virology Laboratory, National Veterinary Services Laboratories, USDA1920 Dayton Avenue, Ames, IA 50010, USA	Kerrie M. Franzen, Mary L. Killian, Emily R. Love, Tod P. Stuber, Mia Torchetti, Suelee Robbe-Austerman	2021-07-19
hCoV-19/dog/USA/KS-20-035363-001/2020	EPI_ISL_3010052	2020-12	North America	USA	Kansas		29803	Canis lupus familiaris	6	Male	B.1.2	GH	Kansas State Veterinary Diagnostic Laboratory	Diagnostic Virology Laboratory, National Veterinary Services Laboratories, USDA1920 Dayton Avenue, Ames, IA 50010, USA	Kerrie M. Franzen, Mary L. Killian, Emily R. Love, Tod P. Stuber, Mia Torchetti, Suelee Robbe-Austerman	2021-07-19
hCoV-19/dog/USA/TX-TAMU-205-20-028754-002/2020	EPI_ISL_3128553	2020-09-24	North America	USA	Texas		29835	Canis lupus familiaris	5	Female	B.1.577	GH	Wisconsin Veterinary Diagnostic Laboratory	Diagnostic Virology Laboratory, National Veterinary Services Laboratories, USDA1920 Dayton Avenue, Ames, IA 50010, USA	Kerrie M. Franzen, Mary L. Killian, Emily R. Love, Tod P. Stuber, Mia Torchetti, Suelee Robbe-Austerman	2021-07-29
hCoV-19/dog/USA/TX-TAMU-173-20-028046-004/2020	EPI_ISL_3128555	2020-09-14	North America	USA	Texas		29835	Canis lupus familiaris	10	Male	B.1.2	GH	Wisconsin Veterinary Diagnostic Laboratory	Diagnostic Virology Laboratory, National Veterinary Services Laboratories, USDA1920 Dayton Avenue, Ames, IA 50010, USA	Kerrie M. Franzen, Mary L. Killian, Emily R. Love, Tod P. Stuber, Mia Torchetti, Suelee Robbe-Austerman	2021-07-29
hCoV-19/dog/USA/TX-TAMU-149-20-024807-001/2020	EPI_ISL_3128557	2020-08-21	North America	USA	Texas		29780	Canis lupus familiaris	7	Male	B.1.576	GH	Wisconsin Veterinary Diagnostic Laboratory	Diagnostic Virology Laboratory, National Veterinary Services Laboratories, USDA1920 Dayton Avenue, Ames, IA 50010, USA	Kerrie M. Franzen, Mary L. Killian, Emily R. Love, Tod P. Stuber, Mia Torchetti, Suelee Robbe-Austerman	2021-07-29
hCoV-19/dog/USA/TX-TAMU-392-21-002748-002/2020	EPI_ISL_3148877	2020-12-22	North America	USA	Texas		29852	Canis lupus familiaris	4	Male	B.1.609	G	Wisconsin Veterinary Diagnostic Laboratory	Diagnostic Virology Laboratory, National Veterinary Services Laboratories, USDA1920 Dayton Avenue, Ames, IA 50010, USA	Kerrie M. Franzen, Mary L. Killian, Emily R. Love, Tod P. Stuber, Mia Torchetti, Suelee Robbe-Austerman	2021-07-30
hCoV-19/dog/USA/TX-TAMU-096-20-024606-001/2020	EPI_ISL_3148880	2020-08-11	North America	USA	Texas		29835	Canis lupus familiaris	13	Female	B.1	GH	Wisconsin Veterinary Diagnostic Laboratory	Diagnostic Virology Laboratory, National Veterinary Services Laboratories, USDA1920 Dayton Avenue, Ames, IA 50010, USA	Kerrie M. Franzen, Mary L. Killian, Emily R. Love, Tod P. Stuber, Mia Torchetti, Suelee Robbe-Austerman	2021-07-30
hCoV-19/dog/USA/20-021507-001/2020	EPI_ISL_3148884	2020-07-22	North America	USA	California		29836	Canis lupus familiaris	9.5	Female	B.1.340	GH	IDEXX Reference Laboratories	Diagnostic Virology Laboratory, National Veterinary Services Laboratories, USDA1920 Dayton Avenue, Ames, IA 50010, USA	Kerrie M. Franzen, Mary L. Killian, Emily R. Love, Tod P. Stuber, Mia Torchetti, Suelee Robbe-Austerman	2021-07-30
hCoV-19/dog/USA/SC-20-018705-001/2020	EPI_ISL_3152898	2020-06-26	North America	USA	South Carolina		29858	Canis lupus familiaris	9	Male	B.1.1.135	GR	Antech Diagnostics	Diagnostic Virology Laboratory, National Veterinary Services Laboratories, USDA1920 Dayton Avenue, Ames, IA 50010, USA	Kerrie M. Franzen, Mary L. Killian, Emily R. Love, Tod P. Stuber, Mia Torchetti, Suelee Robbe-Austerman	2021-07-30
hCoV-19/dog/USA/TX-20-018592-001/2020	EPI_ISL_3152899	2020-06-26	North America	USA	Texas		29834	Canis lupus familiaris	2	Male	B.1.1.362	GR	IDEXX Reference Laboratories	Diagnostic Virology Laboratory, National Veterinary Services Laboratories, USDA1920 Dayton Avenue, Ames, IA 50010, USA	Kerrie M. Franzen, Mary L. Killian, Emily R. Love, Tod P. Stuber, Mia Torchetti, Suelee Robbe-Austerman	2021-07-30
hCoV-19/dog/USA/GA-20-017487-002/2020	EPI_ISL_3152901	2020-06-22	North America	USA	Georgia		29835	Canis lupus familiaris	6	Male	B.1.110.3	GH	University of Georgia Veterinary Diagnostic Laboratory	Diagnostic Virology Laboratory, National Veterinary Services Laboratories, USDA1920 Dayton Avenue, Ames, IA 50010, USA	Kerrie M. Franzen, Mary L. Killian, Emily R. Love, Tod P. Stuber, Mia Torchetti, Suelee Robbe-Austerman	2021-07-30
hCoV-19/dog/USA/KS-8074/2021	EPI_ISL_4253995	2021-09-07	North America	USA	Kansas		29781	Canis lupus familiaris	12 years	Male	AY.3	GK	Kansas State University Veterinary Health Center	Kansas State University Veterinary Diagnostic Laboratory	Lance Noll, Kelli Almes, Tyler Doerksen, Andrea Lu, Emily Cox, Don Harbidge, David Upchurch, Jianfa Bai, Jamie Henningson, Rachel Palinski	2021-09-16
hCoV-19/dog/USA/GA-CDC-4213401-001/2021	EPI_ISL_4296309	2021-07-20	North America	USA	Georgia		29821	Canis lupus familiaris	11	Male	AY.25	GK	Centers for Disease Control & Prevention	Genomics and Discovery, Respiratory Viruses Branch, Division of Viral Diseases, Centers for Disease Control and Prevention	Yan Li, Jing Zhang, Anna Kelleher, Ying Tao, Brian Lynch, Anna Uehara, Peter Cook, Han Jia Justin Ng, Rachel Marine, Ausaf Ahmad, Paige Bunkley, Claire Godino, Owen Herzegh, Clinton R. Paden, Dhwani Batra, Haibin Wang, Tara Coalter, Jasmine Padilla, Morgan Davis, Mili Sheth, Sarah Nobles,Â Mark Burroughs, Justin Lee, Adam Retchless, Suxiang Tong	2021-09-18
hCoV-19/dog/HongKong/20-03695/2020	EPI_ISL_450403	2020-03-18	Asia	Hong Kong			29764	Canis lupus familiaris	unknown	unknown	B.1.1	GR	School of Public Health, The University of Hong Kong	School of Public Health, The University of Hong Kong	Sit, T.H.S., Brackman, C.J., Sims, L.D., Tsang, D.N.C., Chu, D.K.W., Perera, R.A.P.M., Poon, L.L.M. and Peiris, M.	2020-03-30
hCoV-19/dog/Thailand/CU27791/2021	EPI_ISL_5315539	2021-09-14	Asia	Thailand	Bangkok		29704	Canis lupus familiaris	15	Male	AY.114	GK	Center of excellence for emerging and re-emerging diseases in animals. Faculty of Veterinary Science, Chulalongkorn University	Center of excellence for emerging and re-emerging diseases in animals. Faculty of Veterinary Science, Chulalongkorn University	Waleemas Jairak, Ekkapat Chamsai, Kitikhun Udom, Kamonpan Charoenkul, Supassama Chaiyawong, Navapon Techakriengkrai, Ratanaporn Tangwangvivat, Kamol Suwannakarn, Alongkorn Amonsin	2021-10-18
hCoV-19/dog/USA/FL-21-025847-001/2021	EPI_ISL_5761515	2021-08-25	North America	USA	Florida		29800	Canis lupus familiaris	3	Male	AY.103	GK	Antech Diagnostics	Diagnostic Virology Laboratory, National Veterinary Services Laboratories, USDA1920 Dayton Avenue, Ames, IA 50010, USA	Kerrie M. Franzen, Mary L. Killian, Emily R. Love, Tod P. Stuber, Mia Torchetti, Suelee Robbe-Austerman	2021-10-29
hCoV-19/dog/USA/FL-21-025578-001/2021	EPI_ISL_5761517	2021-08-18	North America	USA	Florida		29826	Canis lupus familiaris	7	Male	AY.47	GK	IDEXX Reference Laboratories	Diagnostic Virology Laboratory, National Veterinary Services Laboratories, USDA1920 Dayton Avenue, Ames, IA 50010, USA	Kerrie M. Franzen, Mary L. Killian, Emily R. Love, Tod P. Stuber, Mia Torchetti, Suelee Robbe-Austerman	2021-10-29
hCoV-19/dog/USA/FL-21-022193-001/2021	EPI_ISL_5761526	2021-07-26	North America	USA	Florida		29774	Canis lupus familiaris	1	Male	AY.47	GK	Bronson Animal Disease Diagnostic Laboratory	Diagnostic Virology Laboratory, National Veterinary Services Laboratories, USDA1920 Dayton Avenue, Ames, IA 50010, USA	Kerrie M. Franzen, Mary L. Killian, Emily R. Love, Tod P. Stuber, Mia Torchetti, Suelee Robbe-Austerman	2021-10-29
hCoV-19/dog/USA/KS-21-026614-002/2021	EPI_ISL_5781751	2021-09-07	North America	USA	Kansas		29862	Canis lupus familiaris	13	Male	AY.3	GK	Kansas State Veterinary Diagnostic Laboratory	Diagnostic Virology Laboratory, National Veterinary Services Laboratories, USDA1920 Dayton Avenue, Ames, IA 50010, USA	Kerrie M. Franzen, Mary L. Killian, Emily R. Love, Tod P. Stuber, Mia Torchetti, Suelee Robbe-Austerman	2021-10-30
hCoV-19/dog/USA/NJ-21-027164-001/2021	EPI_ISL_5781752	2021-09-05	North America	USA	New Jersey		29779	Canis lupus familiaris	3	Male	AY.103	GK	Antech Diagnostics	Diagnostic Virology Laboratory, National Veterinary Services Laboratories, USDA1920 Dayton Avenue, Ames, IA 50010, USA	Kerrie M. Franzen, Mary L. Killian, Emily R. Love, Tod P. Stuber, Mia Torchetti, Suelee Robbe-Austerman	2021-10-30
hCoV-19/dog/USA/GA-21-027601-001/2021	EPI_ISL_5781753	2021-08-26	North America	USA	Georgia		29792	Canis lupus familiaris	3	Female	AY.103	GK	IDEXX Reference Laboratories	Diagnostic Virology Laboratory, National Veterinary Services Laboratories, USDA1920 Dayton Avenue, Ames, IA 50010, USA	Kerrie M. Franzen, Mary L. Killian, Emily R. Love, Tod P. Stuber, Mia Torchetti, Suelee Robbe-Austerman	2021-10-30
hCoV-19/dog/USA/OH-OSU-0508-031718/2021	EPI_ISL_6088012	2021-09-24	North America	USA	Ohio		29790	Canis lupus familiaris	11	Female	AY.44	GK	The Ohio State University Department of Veterinary Preventive Medicine	Diagnostic Virology Laboratory, National Veterinary Services Laboratories, USDA1920 Dayton Avenue, Ames, IA 50010, USA	Kerrie M. Franzen, Mary L. Killian, Emily R. Love, Tod P. Stuber, Mia Torchetti, Suelee Robbe-Austerman	2021-11-09
hCoV-19/dog/USA/VA-21-032400-003/2021	EPI_ISL_6088079	2021-10-22	North America	USA	Virginia		29790	Canis lupus familiaris	9 years	Female	AY.118	GK	Diagnostic Virology Laboratory, National Veterinary Services Laboratories, USDA1920 Dayton Avenue, Ames, IA 50010, USA	Diagnostic Virology Laboratory, National Veterinary Services Laboratories, USDA1920 Dayton Avenue, Ames, IA 50010, USA	Kerrie M. Franzen, Mary L. Killian, Emily R. Love, Tod P. Stuber, Mia Torchetti, Suelee Robbe-Austerman	2021-11-09
hCoV-19/dog/BosniaandHerzegovina/VFS-UNSA-LMGFI426/2021	EPI_ISL_6949571	2021-01-27	Europe	Bosnia and Herzegovina	Sarajevo		29767	Canis lupus familiaris	9	Female	B.1.258	G	University of Sarajevo, Veterinary Faculty, Laboratory for Molecular Diagnostic and Research	University of Sarajevo, Veterinary Faculty, Laboratory for Molecular Diagnostic and Research	Goletic S, Goletic T, Softic A, Sabic E, Jazic A, Terzic I, Nicevic M, Hodzic A	2021-12-01
hCoV-19/dog/BosniaandHerzegovina/VFS-UNSA-LMGFI427/2021	EPI_ISL_6949572	2021-03-02	Europe	Bosnia and Herzegovina	Sarajevo		29767	Canis lupus familiaris	4	Male	B.1.258	G	University of Sarajevo, Veterinary Faculty, Laboratory for Molecular Diagnostic and Research	University of Sarajevo, Veterinary Faculty, Laboratory for Molecular Diagnostic and Research	Goletic S, Goletic T, Softic A, Sabic E, Jazic A, Terzic I, Nicevic M, Hodzic A	2021-12-01
hCoV-19/dog/USA/TX-TAMU-077/2020	EPI_ISL_699508	2020-07-28	North America	USA	Texas	Brazos County	29834	Canis lupus familiaris	unknown	unknown	B.1.1	GR	Diagnostic Virology Laboratory, USDA National Veterinary Services Laboratories	Diagnostic Virology Laboratory, USDA National Veterinary Services Laboratories	Hamer, S.A., Pauvolid-Correa, A., Zecca, I.B., Davila, E., Auckland, L.D., Roundy, C.M., Tang, W., Torchetti, M., Killian, M.L., Jenkins-Moore, M., Akpalu, Y., Ghai, R.R., Spengler, J., Barton Behravesh, C., Fischer, R.S., Hamer, G.L., Franzen, K.M., Love, E.R.	2020-11-17
hCoV-19/dog/Italy/Dog399-20BA/2020	EPI_ISL_730652	2020-11-04	Europe	Italy	Apulia		29876	Canis lupus familiaris	1	Female	B.1.177	GV	University of Bari, Valenzano, Italy	Dept. Food safety, Nutrition and Veterinary Public Health, Istituto superiore di sanitÃ	N. Decaro, E. Lorusso, G. Elia, C. Desario, D. Buonavoglia, V., Martella, C. Buonavoglia, G. Vaccari, I. Di Bartolo, L. De Sabato, U. Agrimi	2020-12-23
hCoV-19/dog/USA/OH-OSU-0508-11172021/2021	EPI_ISL_7373930	2021-09-24	North America	USA	Ohio		29810	Canis lupus familiaris	11	Female	AY.44	GK	The Ohio State University Department of Veterinary Preventive Medicine	The Ohio State University Applied Microbiology Services Laboratory	Seth Faith, Andrew Bowman, Devra Huey, Dillon S. McBride, Jaqueline M. Nolting, Francesca Savona, Dakota Sizemore, Jacob Smith, Amanda Williams	2021-12-08
hCoV-19/dog/USA/MA-21-038692-001/2021	EPI_ISL_8215762	2021-12-14	North America	USA	Massachusetts		29826	Canis lupus familiaris	10 years	Male	AY.39	GK	Antech Diagnostics	Diagnostic Virology Laboratory, National Veterinary Services Laboratories, USDA1920 Dayton Avenue, Ames, IA 50010, USA	Kerrie M. Franzen, Mary L. Killian, Emily R. Love, Tod P. Stuber, Mia Torchetti, Suelee Robbe-Austerman	2021-12-31
hCoV-19/dog/USA/TX-TAMU-282-20-032807-012/2020	EPI_ISL_8317060	2020-10-22	North America	USA	Texas		29834	Canis lupus familiaris	unknown	unknown	B.1.2	GH	Wisconsin Veterinary Diagnostic Laboratory	Diagnostic Virology Laboratory, National Veterinary Services Laboratories, USDA1920 Dayton Avenue, Ames, IA 50010, USA	Kerrie M. Franzen, Mary L. Killian, Emily R. Love, Tod P. Stuber, Mia Torchetti, Suelee Robbe-Austerman	2022-01-03
hCoV-19/dog/Switzerland/ZH-UZH-P1784_USZ22_Tier1_F1/2021	EPI_ISL_9461294	2021-11-16	Europe	Switzerland	Zurich		29824	Canis lupus familiaris	2	Male	AY.129	GK	Clinical Laboratory, Vetsuisse Faculty, University of Zurich	Department of Biosystems Science and Engineering, ETH ZÃ¼rich	Tatjana Chan, Evelyn Kuhlmeier, Marina Luisa Meli, Regina Hofmann-Lehmann, Christian Beisel, Cecilia Valenzuela AgÃ¼Ã­, Chaoran Chen, Ivan Topolsky, Philipp Jablonski, Lara Fuhrmann, David Dreifuss, Katharina Jahn, Rebecca Denes, Ina Nissen, Natascha Santacroce, Elodie Burcklen, Niko Beerenwinkel, Tanja Stadler	2022-02-03
hCoV-19/dog/Switzerland/ZH-UZH-P1784_USZ29_Tier1/2021	EPI_ISL_9461295	2021-11-24	Europe	Switzerland	Zurich		29823	Canis lupus familiaris	8 months	Female	AY.4	GK	Clinical Laboratory, Vetsuisse Faculty, University of Zurich	Department of Biosystems Science and Engineering, ETH ZÃ¼rich	Tatjana Chan, Evelyn Kuhlmeier, Marina Luisa Meli, Regina Hofmann-Lehmann, Christian Beisel, Cecilia Valenzuela AgÃ¼Ã­, Chaoran Chen, Ivan Topolsky, Philipp Jablonski, Lara Fuhrmann, David Dreifuss, Katharina Jahn, Rebecca Denes, Ina Nissen, Natascha Santacroce, Elodie Burcklen, Niko Beerenwinkel, Tanja Stadler	2022-02-03
hCoV-19/dog/Italy/ABR-IZSGC-319425/2021	EPI_ISL_9906009	2021-12-20	Europe	Italy	Abruzzo		29888	Canis lupus familiaris	unknown	unknown	AY.23	GK	Istituto Zooprofilattico Sperimentale dellâ€™Abruzzo e Molise â€œG. Caporaleâ€	Istituto Zooprofilattico Sperimentale dellâ€™Abruzzo e Molise â€œG. Caporaleâ€	Ilaria Pascucci, Marta PanicciÃ , Monica Giammarioli, Massimo Biagetti, Anna Duranti, Pamela Campomori, Valerio Smilari, Massimo Ancora, Valeria Di Lollo, Barbara Secondini, Silvia Scialabba, Maurilia Marcacci, Valentina Curini, Marialuigia Caporale, Cesare CammÃ , Alessio Lorusso	2022-02-15
